# Supplementary material for: The prognostic value and immune landscaps of m6A/m5C-related lncRNAs signature in the low grade glioma
Source: BMC Bioinformatics. 2023 Jul 4;24:274. doi: 10.1186/s12859-023-05386-x (PMC10320943; doi:10.1186/s12859-023-05386-x)
Supplement: Supplementary file 2 — Additional file 2. Supplemental Tables. [file 12859_2023_5386_MOESM2_ESM.xlsx]

## Sheet: Table S1
Table S1. RNA methylation-related genes of m6A/m5C
RNA methylation	Writer	Reader	Eraser
m6A	METTL3	YTHDC1	FTO
	METTL14	YTHDC2	ALKBH5
	METTL16	YTHDF1
	WTAP	YTHDF2
	KIAA1499	YTHDF3
	RBM15	IGF2BP1
	RBM15B	IGF2BP2
	RBM1	IGF2BP3
	ZC3H13	HNRNPA2B1
		HNRNPC
		HNRNPG
		RBMX
		FMR1
		LRPPRC
m5C	NOP2	ALYREF	TET2
	NSUN1		YBX1
	NSUN2
	NSUN3
	NSUN4
	NSUN5
	NSUN7
	DNMT1
	TRDMT1
	DNMT3A
	DNMT3B
	TRMT6
	TRMT61A
	TRMT61B
	TRMT61C
	TRMT10C
	BMT2
	RRP8
	ALKBH1
	ALKBH3

## Sheet: Table S2
Table S2. Expression levels of 14 Screened m6A/m5C-related lncRNAs in the TCGA-LGG patients
LncRNA	TCGA.S9.A6WQ	TCGA.S9.A7IS	TCGA.S9.A6WO	TCGA.QH.A6CV	TCGA.TQ.A7RR	TCGA.FG.6688	TCGA.DU.8161	TCGA.DU.A6S7	TCGA.DU.A7TA	TCGA.CS.4941	TCGA.FG.A60L	TCGA.DB.A64Q	TCGA.HT.A4DV	TCGA.KT.A7W1	TCGA.DH.A7UT	TCGA.P5.A72U	TCGA.HT.7469	TCGA.TQ.A7RF	TCGA.E1.A7YW	TCGA.DU.A7TD	TCGA.DU.6405	TCGA.E1.A7YQ	TCGA.DB.A64S	TCGA.TQ.A7RW	TCGA.FG.8182	TCGA.TM.A84F	TCGA.HT.A618	TCGA.WY.A858	TCGA.S9.A7IY	TCGA.E1.A7YD	TCGA.FG.A4MY	TCGA.HT.7473	TCGA.P5.A72X	TCGA.E1.A7YM	TCGA.DU.A6S2	TCGA.DU.6542	TCGA.HT.7873	TCGA.S9.A6WG	TCGA.E1.A7YE	TCGA.FG.A60J	TCGA.WY.A85B	TCGA.HT.7691	TCGA.TQ.A7RV	TCGA.DU.8158	TCGA.TM.A7C3	TCGA.S9.A7R2	TCGA.VM.A8C8	TCGA.E1.A7YJ	TCGA.R8.A6MO
AL020996.1	0.480426	0.364583	0.514853	0.377219	0.68793	0.413356	0.565107	0.519162	0.466398	0.325343	0.53238	0.234449	0.214328	0.486755	0.507217	0.366711	0.353044	0.339849	0.502016	0.455268	0.289981	0.477954	0.34837	0.614878	0.362187	0.373928	0.435269	0.375024	0.29337	0.490126	0.503823	0.350241	0.395982	0.483589	0.360817	0.432882	0.686493	0.466441	0.685577	0.342322	0.466154	0.401999	0.694319	0.590387	0.630011	0.563466	0.441247	0.561043	0.273242
AP4B1-AS1	0.2392	0.584406	0.453331	0.689405	0.533385	0.102606	0.336574	0.502162	0.380489	0.246118	0.105239	0.475924	0.147296	0.694448	0.443689	0.249365	0.664951	0.408362	0.749948	0.6312	0.365825	0.788716	0.375841	0.647136	0.65496	0.31583	0.339725	0.268946	0.184226	0.755771	0.271602	0.310962	0.483504	0.435258	0.355108	0.211409	0.828871	0.29754	0.625208	0.312635	0.319745	0.24692	0.701428	0.277594	1.12168	0.203392	0.454667	0.681225	0.345208
C20orf197	0.207716	0.104234	0.454589	0.392264	0.568183	0.858285	0.495025	0.183575	0.27837	0.413265	0.142823	0.266573	0.201753	0.107411	0.255055	0.317952	0.195185	0.223701	0.459434	0.354661	0.100526	0.334567	0.308195	0.721109	0.249043	0.27805	0.769544	0.636871	0.194193	0.348383	0.149992	0.579801	0.224614	0.399774	0.0502252	0.355059	0.340481	0.368212	0.334554	0.128932	0.327641	0.36225	0.273181	0.567729	0.175282	0.550369	0.294461	0.406941	0.176305
GDNF-AS1	1.14156	1.39146	1.50801	0.118926	1.34678	0.123803	0.162371	1.59463	2.47318	0.0654102	1.16087	1.28402	0.864082	0.0786924	0.48425	0.0237599	0.375121	0.946521	1.23615	0.429436	0.0958522	0.719646	1.39291	2.04772	1.38504	0.68006	1.29487	1.37818	0.951587	0.382412	1.59807	0.826776	0.72197	0.282605	1.01647	0.838715	0.769094	1.02009	1.07454	1.2349	2.12529	0.355333	1.64294	0.228377	0.241064	0.243723	1.06919	0.0849393	1.96295
HOXA-AS3	0.00444056	0.225126	0	0.13142	0.0506723	0.387272	0.0165949	0	0.00467837	0.117619	0	0	0	0.516128	0.00579453	0.0547851	0.394343	0.00526606	0	1.09847	0.612256	0.388984	0	0.0172609	0	0	0	0	0	0.885024	0.104667	0.00402809	0	0.00526318	0	0.00471832	0	0	0	0	0	0	0	0.160077	0.161301	0.145778	0	0.347355	0
KDM4A-AS1	0.475667	0.509958	0.424629	0.695	0.70722	1.10439	0.729267	0.540717	0.634154	0.765495	0.226362	0.445274	0.23112	0.742401	0.92251	0.343807	0.828065	0.469052	0.803079	0.766345	0.549295	0.889199	0.492276	0.706892	0.515977	0.490388	0.664694	0.439115	0.255391	1.1684	0.456311	0.610728	0.408956	0.902746	0.433871	0.265982	0.816557	0.777759	1.25736	0.530094	0.603939	0.185421	0.609159	0.503784	1.08198	0.434264	0.757012	0.601855	0.47496
LINC00339	2.74343	2.55489	2.59271	3.42283	2.89815	3.53917	2.72336	2.68083	3.6009	3.06095	2.95842	2.32867	2.94026	2.61394	2.97211	2.40541	3.27989	3.25787	2.77372	2.86441	2.53948	3.3127	3.18312	3.2284	2.70132	3.13414	3.36083	2.95497	2.2508	3.68959	2.99235	3.25413	2.50069	3.07776	2.14586	2.92649	2.95574	3.11725	2.75778	2.82741	3.06206	2.51647	2.78907	3.26317	3.73739	3.24031	2.93542	3.27768	2.47734
LINC00346	0.106131	0.196314	0.0421773	0.109325	0.172363	0.240086	0.187561	0.0913974	0.103324	0.610787	0.0973604	0.0782301	0.091466	0.438511	0.121893	0.341712	0.452131	0.0249074	0.0837251	0.306032	0.370613	0.339784	0.188611	0.185948	0.0451711	0.132583	0.682221	0.231356	0.0750624	0.429866	0.3146	0.128563	0.290955	0.0445043	0.388433	0.193483	0.0559098	0.856614	1.01396	0.0856271	0.0825127	0.417735	0.110423	0.142985	0.307844	0.413317	0.0953945	0.445189	0.18689
LINC00664	0.0356074	0.301718	0.0200961	0.406357	0.114128	0.0462202	0.0980611	0.0699745	0.157287	0.0769291	0.113299	0.157138	0.0799359	0.488216	0.118539	0.0554969	0.200412	0.0212253	0.129185	0.211656	0.416603	0.144775	0.100825	0.144954	0.139481	0.0537036	0.0254091	0.148755	0.129059	0.0713291	0.0504388	0.0872264	0.0507737	0.166338	0.144286	0.0972116	0.0846475	0.348593	0.194417	0.140421	0.152277	0.028551	0.203029	0.0625858	0.250697	0.0577831	0.0738496	0.449965	0.204093
LINC00665	1.98757	2.02965	1.86217	3.13448	2.254	2.3201	2.24568	2.09621	2.73029	2.50092	1.66514	1.54134	1.61126	3.0432	2.15756	2.36025	2.23682	2.52389	1.74779	2.52186	2.62584	2.48494	2.14642	1.33303	2.03615	2.12401	2.27213	1.54332	1.51254	2.61818	2.21324	1.88989	1.69584	2.27234	1.53496	2.45531	2.36911	1.77808	2.41567	2.38841	2.23743	1.94342	2.2074	1.89824	3.26491	1.8652	1.9772	3.2254	1.56309
MIR155HG	0.186448	0.271017	0.141768	2.03781	0.240979	0.378031	0.526153	0.30065	0.149284	0.508305	0.348648	0.0545061	0.0332275	0.841467	0.275157	0.494643	0.426708	0.21866	0.135548	0.915038	0.632037	0.693374	0.477814	0.394199	0.115067	0.587393	0.258452	0.422811	0.259205	0.815185	0.201212	0.437787	0.22379	0.408304	0.284238	0.212655	0.219579	1.33085	0.317909	0.0643406	0.237881	0.581655	0.166538	0.638128	1.53579	0.77486	0.254971	1.11864	0.29963
NEAT1	3.28816	3.51168	2.92079	3.64575	3.4004	3.43465	3.37417	3.14053	2.91968	2.04647	3.81814	3.12999	3.12057	3.16628	3.03637	3.41809	2.67681	3.83658	3.02185	3.95495	2.88455	4.45167	3.76053	4.13866	3.4606	4.08857	3.04419	3.54313	3.493	4.78398	3.4627	2.78101	2.86082	4.62163	3.55159	3.0751	2.8234	3.74452	3.5783	2.68362	2.97642	3.60851	2.99558	3.21274	3.03983	3.42725	3.70808	5.35354	3.26867
PINK1-AS	0.927929	1.23279	1.08735	1.43939	1.4434	1.17542	1.22226	1.07195	0.996083	1.0888	0.970728	0.640855	0.479586	1.22983	1.16553	1.51297	1.19518	1.02592	1.20396	1.45533	0.791155	1.52842	1.05353	1.14909	1.125	0.839337	1.3234	1.01701	0.447049	1.43226	1.3654	1.07569	1.05293	0.9615	0.564859	1.18362	1.13844	1.11869	1.13202	1.15021	1.12765	1.12798	1.0879	1.43947	1.93523	0.78974	0.977648	1.2604	0.592965
RHPN1-AS1	0.602062	0.249522	0.42712	0.681043	0.540979	1.19607	0.942156	0.883108	0.838493	0.95377	0.227781	0.17438	0.590083	0.616871	0.609625	0.615243	1.68932	0.881168	0.364708	1.0261	0.707134	0.319438	0.356982	0.915487	0.483618	0.315612	0.607609	0.480511	0.341193	0.563623	0.844722	0.875816	0.389511	0.659821	0.253086	1.11224	0.689824	0.637683	0.575695	0.494659	0.751553	0.360452	0.425825	0.885737	0.494585	1.11334	0.348123	0.450434	0.36607
[truncated: 457 more columns]

## Sheet: Table S3
Table S3. Clinicopathological and clustering information in the TCGA-LGG patients
Patient	OS	OS.time	cluster	Age	Gender	Grade	Pathology	IDH.status	X1p19q.codel	MGMTpromoter	TERTpromoter	Subtype	Stromal.score	Immune.score	ESTIMATE.score	Purity	Ploidy
TCGA.S9.A6WQ	0	1.1726	1	57	female	G2	Oligoastrocytoma	Mutant	non-codel	Methylated	NA	Proneural	660.657	1510.21	2170.87	0.48	3.95
TCGA.S9.A7IS	1	0.660274	1	33	female	G3	Astrocytoma	Mutant	non-codel	Methylated	NA	Proneural	412.248	629.76	1042.01	NA	NA
TCGA.DU.8162	1	1.21644	2	61	female	G3	Oligoastrocytoma	WT	non-codel	Unmethylated	WT	Neural	578.332	343.839	922.171	0.2	2.17
TCGA.HT.7858	0	4.21918	2	28	male	G2	Astrocytoma	Mutant	non-codel	Methylated	WT	Proneural	923.189	1845.02	2768.21	0.6	1.9
TCGA.DU.A5TU	0	2.18082	2	62	female	G2	Astrocytoma	Mutant	non-codel	Methylated	WT	Proneural	909.773	2042.62	2952.39	0.81	2.04
TCGA.S9.A6WO	0	1.55068	1	29	male	G2	Astrocytoma	Mutant	non-codel	Methylated	NA	Proneural	174.063	1209.21	1383.28	0.4	4.12
TCGA.TM.A84M	0	2.06575	2	40	male	G3	Oligodendroglioma	Mutant	codel	Methylated	NA	NA	-247.055	-592.343	-839.398	NA	NA
TCGA.HW.A5KL	0	2.40548	2	42	female	G2	Astrocytoma	Mutant	non-codel	Methylated	WT	Proneural	411.429	736.242	1147.67	NA	NA
TCGA.QH.A6CV	0	1.21096	1	51	male	G3	Oligoastrocytoma	WT	non-codel	Unmethylated	NA	Classical	641.641	1845.84	2487.48	0.58	4.48
TCGA.DB.A64P	0	2.50959	2	40	male	G3	Oligodendroglioma	Mutant	codel	Methylated	Mutant	Proneural	701.589	534.872	1236.46	0.87	1.91
TCGA.HT.7485	0	0.334247	2	42	male	G2	Astrocytoma	Mutant	non-codel	Methylated	WT	NA	161.436	859.384	1020.82	0.8	1.99
TCGA.HT.7687	0	0.00821918	2	74	male	G3	Oligodendroglioma	Mutant	codel	Methylated	Mutant	Proneural	436.141	472.357	908.498	0.84	1.95
TCGA.DU.5870	0	15.1945	2	34	female	G2	Oligodendroglioma	Mutant	codel	Methylated	Mutant	Proneural	733.32	581.753	1315.07	0.81	1.96
TCGA.E1.5302	1	4.17808	2	41	male	G3	Astrocytoma	Mutant	non-codel	Methylated	WT	Proneural	675.879	1590.12	2266	0.83	2.02
TCGA.TQ.A7RR	0	2.15616	1	38	male	G2	Oligoastrocytoma	Mutant	non-codel	Unmethylated	NA	Neural	464.358	1041.25	1505.61	0.55	3.82
TCGA.TM.A84T	0	1.98356	2	19	male	G2	Oligoastrocytoma	Mutant	non-codel	Methylated	NA	NA	392.577	788.114	1180.69	NA	NA
TCGA.FG.6688	0	1.56438	1	59	female	G3	Astrocytoma	WT	non-codel	Methylated	Mutant	NA	949.588	2061.53	3011.12	0.38	1.99
TCGA.TM.A84H	0	2.53699	2	44	female	G3	Oligoastrocytoma	Mutant	non-codel	Methylated	NA	NA	-225.81	130.979	-94.831	NA	NA
TCGA.DU.7294	0	7.86027	2	53	female	G2	Oligodendroglioma	Mutant	codel	Methylated	Mutant	Proneural	86.0419	-133.628	-47.5858	0.93	1.88
TCGA.DH.A66D	0	2.31781	2	43	female	G3	Astrocytoma	Mutant	non-codel	Methylated	NA	Proneural	649.093	1522.92	2172.02	0.68	3.84
TCGA.DU.8161	1	1.97808	1	63	female	G3	Oligoastrocytoma	WT	non-codel	Unmethylated	Mutant	Classical	1230.68	2486.87	3717.55	0.54	1.89
TCGA.DU.A6S7	0	1.74795	1	27	female	G3	Astrocytoma	Mutant	non-codel	Methylated	NA	Proneural	500.767	958.287	1459.05	0.76	4.06
TCGA.DU.A7TA	0	7.0274	1	32	male	G2	Oligodendroglioma	Mutant	non-codel	Methylated	NA	Proneural	784.583	1323.24	2107.82	0.75	3.84
TCGA.DU.A6S8	0	1.85753	2	74	female	G3	Oligodendroglioma	Mutant	codel	Methylated	NA	Proneural	-141.453	-180.917	-322.37	0.78	3.66
TCGA.FG.A710	0	3.05479	2	50	female	G2	Oligodendroglioma	Mutant	codel	Methylated	NA	Proneural	840.84	1700.15	2540.99	0.83	1.95
TCGA.CS.4941	1	0.641096	1	67	male	G3	Astrocytoma	WT	non-codel	Methylated	Mutant	Classical	706.871	2283.23	2990.1	0.61	2.05
TCGA.QH.A6CZ	0	0.764384	2	38	male	G2	Oligoastrocytoma	Mutant	codel	Methylated	NA	Proneural	-273.236	-523.086	-796.322	0.85	3.75
TCGA.DU.7007	1	5.24658	2	33	male	G2	Astrocytoma	Mutant	non-codel	Methylated	WT	Mesenchymal	1531.03	2088.04	3619.07	0.84	2.1
TCGA.HT.7467	0	0.00821918	2	54	male	G2	Oligodendroglioma	Mutant	codel	Methylated	Mutant	Neural	478.738	112.183	590.922	0.22	3.82
TCGA.S9.A6TX	0	3.41096	2	46	male	G3	Oligodendroglioma	Mutant	codel	Methylated	NA	Proneural	468.316	263.647	731.963	0.82	1.87
TCGA.FG.A60L	0	1.79452	1	34	female	G2	Astrocytoma	Mutant	non-codel	Methylated	NA	NA	750.107	1750.75	2500.86	0.76	4.02
TCGA.DB.A64Q	0	0.49863	1	31	female	G2	Oligoastrocytoma	Mutant	codel	Methylated	Mutant	Proneural	-264.182	-118.699	-382.881	0.82	3.96
TCGA.HT.A4DV	0	2.16986	1	51	female	G3	Oligodendroglioma	Mutant	codel	Methylated	Mutant	Neural	477.94	532.433	1010.37	NA	NA
TCGA.KT.A7W1	0	1.2	1	45	female	G3	Astrocytoma	WT	non-codel	Methylated	NA	Classical	191.235	826.34	1017.58	0.88	2.09
TCGA.DH.A7UT	1	1.45479	1	30	male	G3	Astrocytoma	Mutant	non-codel	Methylated	NA	NA	483.129	1081.23	1564.36	0.69	2.04
TCGA.HT.8114	0	2.84932	2	36	male	G3	Oligoastrocytoma	Mutant	non-codel	Methylated	WT	NA	1415.77	1924.2	3339.96	0.63	1.98
TCGA.P5.A72U	0	0.0191781	1	71	female	G3	Oligodendroglioma	WT	non-codel	Methylated	NA	Classical	1999.88	2220.08	4219.96	0.46	2.01
TCGA.HT.8105	0	0.520548	2	54	male	G3	Oligodendroglioma	Mutant	codel	Methylated	Mutant	Proneural	226.291	226.573	452.864	0.73	3.8
TCGA.FG.6691	0	3.44384	2	23	female	G2	Astrocytoma	Mutant	non-codel	Unmethylated	WT	Proneural	979.892	1869.01	2848.9	0.82	2.1
TCGA.HW.8322	0	2.07671	2	39	male	G2	Oligodendroglioma	Mutant	codel	Methylated	Mutant	Proneural	119.9	367.569	487.469	0.84	3.81
TCGA.DB.A75K	0	1.00822	2	55	female	G3	Oligoastrocytoma	Mutant	codel	Methylated	NA	Proneural	954.024	1176.18	2130.21	0.84	1.94
TCGA.HT.7681	0	3.72329	2	29	female	G2	Oligoastrocytoma	Mutant	codel	Methylated	Mutant	Neural	460.027	592.931	1052.96	0.73	1.95
TCGA.HT.7469	1	0.961644	1	30	male	G3	Oligodendroglioma	WT	non-codel	Methylated	WT	Classical	204.148	562.833	766.981	0.95	3.69
TCGA.S9.A6WD	0	6.27123	2	58	male	G3	Oligodendroglioma	Mutant	codel	Methylated	NA	Proneural	-266.397	-322.423	-588.821	1	4.73
TCGA.DU.8168	0	1.18082	2	55	female	G3	Oligodendroglioma	Mutant	codel	Methylated	Mutant	Proneural	-448.201	-361.395	-809.596	1	1.91
TCGA.TM.A84J	0	2.0137	2	63	male	G3	Oligodendroglioma	WT	non-codel	Unmethylated	NA	NA	580.997	-159.437	421.56	NA	NA
TCGA.TM.A84S	0	1.24384	2	36	male	G3	Oligodendroglioma	Mutant	codel	Methylated	NA	NA	204.399	636.641	841.04	NA	NA
TCGA.TQ.A7RF	0	1.78082	1	27	female	G3	Oligodendroglioma	Mutant	non-codel	Unmethylated	NA	NA	24.5834	817.609	842.192	0.84	3.89
TCGA.DU.6392	0	17.5973	2	35	female	G3	Astrocytoma	WT	non-codel	Unmethylated	NA	Proneural	1297.61	1336.61	2634.22	0.78	2.07
TCGA.E1.A7YW	1	3.06849	1	28	male	G2	Oligoastrocytoma	Mutant	non-codel	Methylated	NA	Proneural	406.472	723.422	1129.89	0.59	3.98
TCGA.DU.A7TD	1	0.624658	1	52	male	G3	Oligoastrocytoma	WT	non-codel	Unmethylated	NA	Classical	1177.88	2312.37	3490.24	0.81	1.96
TCGA.HT.7474	0	0.312329	2	52	male	G2	Oligoastrocytoma	Mutant	non-codel	Methylated	WT	Neural	285.121	150.339	435.46	0.61	2.01
TCGA.DU.5855	0	0.567123	2	49	female	G3	Oligoastrocytoma	Mutant	non-codel	Methylated	WT	Proneural	666.865	1536.28	2203.14	0.56	1.97
TCGA.S9.A7QW	0	1.25479	2	54	female	G3	Astrocytoma	Mutant	non-codel	Methylated	NA	Proneural	-474.864	-303.731	-778.595	1	2.12
TCGA.HT.A619	0	1.78356	2	51	female	G3	Oligodendroglioma	Mutant	codel	Methylated	Mutant	Proneural	-194.98	-382.297	-577.277	0.9	3.67
TCGA.HT.7692	0	0.246575	2	43	male	G2	Oligoastrocytoma	Mutant	codel	Methylated	Mutant	Proneural	-54.3314	235.868	181.536	0.91	1.92
TCGA.DU.6405	1	1.65753	1	51	female	G3	Astrocytoma	WT	non-codel	Methylated	Mutant	Classical	-4.81665	1367.58	1362.76	0.88	1.93
TCGA.E1.A7YQ	1	4.32329	1	58	female	G3	Oligodendroglioma	WT	non-codel	Unmethylated	NA	Mesenchymal	1840.31	2809.68	4649.99	0.59	2.94
TCGA.WY.A85A	0	3.61644	2	20	male	G2	Astrocytoma	Mutant	non-codel	Methylated	NA	NA	-14.8515	629.212	614.361	NA	NA
TCGA.DB.A64S	0	2.28767	1	20	male	G2	Oligoastrocytoma	Mutant	non-codel	Unmethylated	WT	NA	1331.3	1789.05	3120.34	0.87	1.95
TCGA.CS.4943	1	3.03014	2	37	male	G3	Astrocytoma	Mutant	non-codel	Methylated	WT	Proneural	460.284	819.135	1279.42	0.83	3.92
TCGA.E1.A7YO	1	6.25205	2	45	male	G3	Oligodendroglioma	Mutant	codel	Methylated	NA	Proneural	120.18	-234.028	-113.847	0.76	3.8
TCGA.TQ.A7RW	1	2.24932	1	32	male	G2	Oligoastrocytoma	Mutant	non-codel	Methylated	NA	Proneural	783.732	1790.7	2574.43	1	3.87
TCGA.DB.A4XA	0	1.56986	2	30	male	G2	Oligoastrocytoma	Mutant	codel	Methylated	Mutant	Proneural	743.823	967.383	1711.21	1	3.72
TCGA.DH.A669	1	2.51781	2	70	male	G3	Oligodendroglioma	Mutant	codel	Methylated	Mutant	Proneural	253.999	1099.79	1353.79	0.77	5.71
TCGA.FG.8182	0	1.13973	1	35	male	G2	Oligodendroglioma	Mutant	non-codel	Methylated	WT	Proneural	571.067	1006.6	1577.67	0.2	2.11
TCGA.DB.A64R	0	2.61644	2	24	female	G2	Oligodendroglioma	Mutant	codel	Methylated	Mutant	Proneural	-265.154	-551.928	-817.082	0.96	1.94
TCGA.RY.A847	0	2.55616	2	45	male	G2	Oligodendroglioma	Mutant	codel	Methylated	NA	NA	555.419	890.139	1445.56	NA	NA
TCGA.HT.7476	0	0.545205	2	26	male	G2	Astrocytoma	Mutant	non-codel	Methylated	WT	Neural	1303.24	722.612	2025.86	0.71	2.03
TCGA.DU.A7T8	1	11.5863	2	35	male	G3	Oligoastrocytoma	Mutant	non-codel	Methylated	NA	Proneural	1139.19	1318.42	2457.61	0.78	4.02
TCGA.DU.6394	1	1.86849	2	53	male	G3	Oligodendroglioma	Mutant	codel	Methylated	Mutant	Proneural	31.0255	349.236	380.262	0.98	1.95
TCGA.TM.A84F	0	4.92055	1	48	male	G3	Astrocytoma	Mutant	non-codel	Methylated	NA	NA	1168.11	2758.2	3926.3	NA	NA
TCGA.HW.7493	0	5.7726	2	40	female	G2	Astrocytoma	NA	non-codel	Methylated	NA	Neural	934.723	1230.64	2165.36	0.67	2.01
TCGA.DU.7009	1	12.863	2	32	female	G2	Oligodendroglioma	Mutant	codel	Methylated	Mutant	Proneural	-163.884	-516.063	-679.947	NA	NA
TCGA.DU.5849	0	1.2137	2	48	male	G2	Oligodendroglioma	Mutant	codel	Methylated	Mutant	Neural	306.358	289.448	595.806	0.95	1.98
TCGA.DU.5871	0	1.57808	2	37	female	G2	Oligoastrocytoma	Mutant	non-codel	Methylated	WT	Proneural	268.329	1179.8	1448.13	0.9	2.07
TCGA.RY.A845	0	1.63288	2	40	female	G2	Oligoastrocytoma	Mutant	non-codel	Methylated	NA	NA	-32.6404	238.372	205.732	NA	NA
TCGA.HT.7676	0	0.0136986	2	26	male	G2	Oligodendroglioma	Mutant	non-codel	Unmethylated	WT	Proneural	624.396	1603.31	2227.71	0.71	3.94
TCGA.S9.A6WH	0	3.2137	2	73	female	G2	Oligoastrocytoma	Mutant	codel	Methylated	NA	Proneural	-246.239	-164.591	-410.83	0.86	3.92
TCGA.HT.8104	0	1.01918	2	51	female	G3	Astrocytoma	WT	non-codel	Unmethylated	Mutant	Classical	894.102	1058.8	1952.9	0.74	1.98
TCGA.HT.A618	0	1.40274	1	37	female	G3	Astrocytoma	Mutant	non-codel	Methylated	WT	NA	982.961	2463.7	3446.66	0.53	3.68
TCGA.WY.A858	0	3.66301	1	32	female	G3	Astrocytoma	Mutant	non-codel	Methylated	NA	NA	1663.62	2276.4	3940.01	NA	NA
TCGA.DU.7010	1	1.24932	2	58	female	G3	Astrocytoma	Mutant	non-codel	Methylated	WT	Proneural	623.71	661.152	1284.86	0.75	3.86
TCGA.VM.A8CE	0	3.26301	2	25	male	G2	Oligodendroglioma	Mutant	codel	Methylated	NA	NA	719.829	260.308	980.137	NA	NA
TCGA.R8.A73M	0	4.94795	2	48	female	G2	Oligodendroglioma	Mutant	codel	Methylated	NA	Proneural	-342.936	-294	-636.935	1	3.87
TCGA.E1.A7Z4	1	12.0877	2	35	male	G2	Astrocytoma	Mutant	non-codel	Methylated	NA	NA	10.0053	1405.64	1415.64	0.7	3.76
TCGA.HT.7874	0	3.09589	2	41	female	G3	Oligodendroglioma	Mutant	codel	Methylated	Mutant	Neural	210.755	-345.29	-134.535	0.43	1.94
TCGA.DH.A7UU	0	1.14247	2	43	male	G3	Astrocytoma	Mutant	non-codel	Methylated	NA	Proneural	212.349	565.894	778.244	0.75	3.85
TCGA.S9.A7IY	0	1.9589	1	39	male	G3	Oligoastrocytoma	Mutant	codel	Methylated	NA	NA	405.828	1380.19	1786.02	0.63	3.84
TCGA.E1.A7YD	1	1.19178	1	57	male	G3	Astrocytoma	WT	non-codel	Unmethylated	NA	Classical	-2.64348	810.21	807.566	0.79	3.28
TCGA.S9.A7IQ	0	3.01096	2	45	female	G2	Oligoastrocytoma	Mutant	codel	Methylated	NA	Neural	-103.897	-815.753	-919.65	0.5	2.05
TCGA.FG.A4MY	0	1.97534	1	44	female	G2	Oligoastrocytoma	Mutant	non-codel	Methylated	WT	NA	405.979	729.046	1135.03	0.93	3.96
TCGA.HT.7605	0	0.380822	2	38	male	G2	Oligodendroglioma	Mutant	codel	Methylated	Mutant	Neural	276.648	20.1495	296.797	0.68	1.95
TCGA.DU.6406	1	1.40274	2	59	female	G3	Oligoastrocytoma	WT	non-codel	Unmethylated	NA	Classical	512.371	1454.42	1966.79	0.98	2.05
TCGA.DU.6403	1	0.969863	2	60	female	G3	Oligoastrocytoma	WT	non-codel	Unmethylated	Mutant	Proneural	396.551	1599.28	1995.83	0.71	2
TCGA.HT.7473	0	1.37808	1	28	male	G2	Oligoastrocytoma	Mutant	non-codel	Unmethylated	WT	NA	957.482	2469.51	3426.99	0.77	2.1
TCGA.TQ.A7RG	0	1.6411	2	36	male	G2	Oligoastrocytoma	Mutant	codel	Methylated	NA	Proneural	343.816	488.161	831.977	0.76	3.79
TCGA.P5.A72X	0	1.10411	1	21	male	G3	Astrocytoma	Mutant	non-codel	Methylated	NA	NA	1059.47	838.998	1898.47	1	1.96
TCGA.TM.A7CF	0	5.44932	2	41	female	G2	Astrocytoma	Mutant	non-codel	Methylated	WT	Neural	-307.031	-217.375	-524.406	0.62	3.96
TCGA.E1.5307	1	4.8274	2	62	female	G3	Astrocytoma	Mutant	non-codel	Methylated	WT	Proneural	-64.8346	616.417	551.582	0.23	3.79
TCGA.WH.A86K	0	1.10959	2	65	male	G2	Astrocytoma	Mutant	non-codel	Methylated	NA	NA	444.593	912.577	1357.17	NA	NA
TCGA.E1.A7YM	1	1.77534	1	63	male	G3	Astrocytoma	WT	non-codel	Unmethylated	NA	Neural	161.696	607.839	769.535	0.5	1.9
TCGA.HW.8319	1	3.31233	2	34	female	G3	Astrocytoma	Mutant	non-codel	Unmethylated	WT	Proneural	95.2078	276.762	371.97	0.8	2.03
TCGA.HW.7495	0	2.95342	2	45	female	G2	Oligodendroglioma	Mutant	codel	Methylated	Mutant	Neural	268.752	-397.302	-128.55	0.72	1.97
TCGA.DU.A6S2	0	2.12877	1	37	female	G2	Oligodendroglioma	Mutant	codel	Methylated	NA	Neural	86.6681	-338.032	-251.364	0.54	3.9
TCGA.P5.A5EV	0	0.0191781	2	39	male	G2	Astrocytoma	Mutant	non-codel	Methylated	WT	Proneural	199.526	878.408	1077.93	NA	NA
TCGA.CS.5397	1	0.531507	2	54	female	G3	Astrocytoma	WT	non-codel	Unmethylated	Mutant	Neural	848.004	1264.6	2112.61	0.65	1.95
TCGA.RY.A840	0	2.33973	2	47	male	G3	Oligodendroglioma	Mutant	codel	Methylated	NA	NA	-300.267	-129.947	-430.213	NA	NA
TCGA.CS.6669	0	4.09315	2	26	female	G2	Oligodendroglioma	WT	non-codel	Unmethylated	WT	Neural	-173.396	-659.478	-832.874	NA	NA
TCGA.HT.7694	0	0.575342	2	60	male	G3	Oligodendroglioma	Mutant	codel	Methylated	Mutant	Neural	-63.2174	-502.051	-565.268	0.46	1.95
TCGA.DU.8167	0	1.29041	2	69	female	G2	Oligoastrocytoma	Mutant	non-codel	Methylated	WT	Proneural	1207.28	1544.62	2751.9	0.44	3.87
TCGA.FG.8186	0	1.33425	2	42	female	G3	Oligoastrocytoma	Mutant	codel	Methylated	Mutant	NA	395.318	1440.14	1835.46	0.82	1.99
TCGA.DB.5270	0	10.2274	2	38	female	G3	Oligoastrocytoma	Mutant	non-codel	Methylated	NA	Neural	1054.5	971.413	2025.91	0.58	2.05
TCGA.FG.A70Y	0	2.37808	2	20	female	G2	Oligodendroglioma	Mutant	non-codel	Methylated	NA	NA	816.954	1231.05	2048.01	1	4.11
TCGA.HW.7487	0	3.7863	2	39	male	G2	Oligodendroglioma	Mutant	codel	Methylated	Mutant	Neural	-261.534	-308.879	-570.414	0.56	3.82
TCGA.HT.7616	1	0.0191781	2	75	male	G3	Oligodendroglioma	Mutant	codel	Methylated	Mutant	Mesenchymal	1470.03	2183.43	3653.46	0.79	1.89
TCGA.QH.A65R	0	1.26301	2	38	female	G3	Oligodendroglioma	Mutant	codel	Methylated	NA	Proneural	134.397	-17.6341	116.763	0.73	3.84
TCGA.HT.7686	0	3.56164	2	29	female	G3	Astrocytoma	Mutant	non-codel	Methylated	WT	NA	1081.96	2512.86	3594.82	0.55	3.96
TCGA.DU.6542	1	0.2	1	25	male	G3	Oligoastrocytoma	Mutant	non-codel	Methylated	WT	Proneural	907.932	1494.34	2402.27	0.82	1.94
TCGA.HT.8012	0	0.783562	2	30	female	G2	Oligodendroglioma	Mutant	codel	Methylated	Mutant	Proneural	182.076	188.321	370.397	0.89	1.92
TCGA.DU.6400	1	0.10137	2	66	female	G2	Oligodendroglioma	Mutant	codel	Methylated	Mutant	Proneural	-301.664	25.3264	-276.337	0.91	1.91
TCGA.DH.5141	0	2.65205	2	32	male	G3	Oligodendroglioma	Mutant	codel	Methylated	Mutant	Proneural	616.426	647.385	1263.81	0.79	1.95
TCGA.HT.7873	0	1.96712	1	29	male	G2	Oligoastrocytoma	Mutant	non-codel	Methylated	WT	Proneural	426.291	438.732	865.023	NA	NA
TCGA.HT.7608	0	1.83836	2	61	male	G2	Oligoastrocytoma	Mutant	codel	Methylated	Mutant	Neural	615.004	782.565	1397.57	0.85	1.95
TCGA.FG.8188	0	1.24658	2	41	male	G2	Oligoastrocytoma	Mutant	non-codel	Methylated	WT	NA	653.982	797.944	1451.93	0.28	3.96
TCGA.HT.7606	0	1.4411	2	30	female	G2	Astrocytoma	Mutant	non-codel	Unmethylated	WT	Proneural	152.825	350.004	502.828	0.95	1.87
TCGA.P5.A5F4	0	0.632877	2	35	female	G3	Oligodendroglioma	Mutant	non-codel	Methylated	WT	Neural	133.207	-233.627	-100.42	0.58	3.81
TCGA.DU.7292	1	0.663014	2	69	male	G3	Astrocytoma	WT	non-codel	Methylated	WT	Neural	363.958	261.985	625.942	0.66	2.01
TCGA.QH.A6X8	0	1.39452	2	56	female	G3	Oligodendroglioma	Mutant	codel	Methylated	NA	Proneural	53.6593	319.991	373.65	0.83	1.88
TCGA.S9.A6WG	0	7.12877	1	31	male	G3	Astrocytoma	Mutant	non-codel	Methylated	NA	Mesenchymal	2342.07	2016.12	4358.18	0.75	3.93
TCGA.E1.A7YE	1	2.4274	1	32	female	G3	Astrocytoma	Mutant	non-codel	Unmethylated	NA	Mesenchymal	1647.23	2003.92	3651.15	0.8	1.9
TCGA.S9.A6U5	0	2.71781	2	33	male	G2	Astrocytoma	Mutant	codel	Methylated	NA	Proneural	307.568	1410.32	1717.89	NA	NA
TCGA.W9.A837	0	4.25479	2	47	male	G2	Oligodendroglioma	Mutant	codel	Methylated	NA	NA	-202.466	-436.78	-639.246	NA	NA
TCGA.F6.A8O4	0	0.0164384	2	44	male	G2	Astrocytoma	Mutant	non-codel	Methylated	NA	NA	-242.563	-255.045	-497.608	NA	NA
TCGA.FG.A60J	0	1.23014	1	47	female	G2	Oligoastrocytoma	Mutant	non-codel	Methylated	Mutant	Proneural	499.343	834.072	1333.41	0.75	3.93
TCGA.HT.7471	0	0.0109589	2	37	female	G3	Oligodendroglioma	Mutant	codel	Methylated	Mutant	Proneural	879.809	1423.05	2302.86	0.94	1.95
TCGA.CS.5396	0	4.46849	2	53	female	G3	Oligodendroglioma	Mutant	codel	Methylated	Mutant	Proneural	490.227	583.092	1073.32	0.89	1.97
TCGA.FG.A713	0	1.70411	2	74	female	G2	Oligoastrocytoma	Mutant	codel	Methylated	NA	Neural	409.785	-342.579	67.206	0.29	3.87
TCGA.WY.A85B	0	3.81644	1	24	male	G2	Astrocytoma	Mutant	non-codel	Methylated	NA	NA	618.572	1461.29	2079.86	NA	NA
TCGA.HT.7691	0	0.00821918	1	31	female	G2	Astrocytoma	WT	non-codel	Unmethylated	WT	NA	1303.85	1856.88	3160.73	NA	NA
TCGA.DU.6410	0	0.663014	2	56	male	G3	Oligodendroglioma	Mutant	codel	Methylated	Mutant	Proneural	-326.552	-990.974	-1317.53	0.97	1.94
TCGA.TQ.A7RV	0	5.11781	1	27	male	G2	Astrocytoma	Mutant	non-codel	Methylated	WT	Proneural	117.02	115.412	232.431	1	3.94
TCGA.HT.7604	0	10.2055	2	50	male	G2	Astrocytoma	Mutant	non-codel	Methylated	WT	Proneural	92.4089	352.723	445.132	0.9	2.1
TCGA.HW.A5KJ	1	2.63562	2	68	male	G3	Oligodendroglioma	Mutant	codel	Methylated	Mutant	Proneural	-101.483	96.5804	-4.90285	NA	NA
TCGA.S9.A7QX	0	1.54521	2	36	female	G3	Astrocytoma	Mutant	non-codel	Methylated	NA	Proneural	299.617	1054.23	1353.85	0.72	4
TCGA.DU.8158	1	0.424658	1	57	female	G3	Astrocytoma	WT	non-codel	Unmethylated	Mutant	NA	1194.95	2248.67	3443.62	0.7	1.69
TCGA.HT.7688	0	2.6411	2	59	male	G3	Oligodendroglioma	Mutant	non-codel	Methylated	WT	Neural	-78.4674	-268.833	-347.3	0.53	3.81
TCGA.TM.A7C3	1	4.56438	1	43	female	G3	Astrocytoma	WT	non-codel	Methylated	NA	Classical	482.352	638.199	1120.55	0.89	2.08
TCGA.HT.7472	0	0.00273973	2	38	male	G2	Oligodendroglioma	Mutant	non-codel	Methylated	WT	Proneural	842.808	1532.85	2375.66	0.71	1.98
TCGA.S9.A7R2	1	0.865753	1	69	male	G3	Astrocytoma	WT	non-codel	Unmethylated	NA	NA	871.329	2240.32	3111.64	1	3.91
TCGA.VM.A8C8	0	3.8274	1	50	female	G2	Oligodendroglioma	Mutant	non-codel	Unmethylated	NA	NA	343.006	714.873	1057.88	NA	NA
TCGA.QH.A6CY	0	1.11781	2	38	male	G3	Oligoastrocytoma	Mutant	codel	Methylated	NA	Neural	38.471	-97.4265	-58.9555	0.86	3.78
TCGA.E1.A7YJ	1	1.62192	1	55	male	G3	Astrocytoma	WT	non-codel	Unmethylated	NA	Classical	664.372	2017.15	2681.52	0.78	1.91
TCGA.HT.8558	0	1.14521	2	29	female	G2	Oligodendroglioma	WT	non-codel	Unmethylated	WT	Neural	154.274	-568.456	-414.182	NA	NA
TCGA.R8.A6MO	0	2.72055	1	53	female	G2	Oligodendroglioma	Mutant	codel	Methylated	NA	Proneural	431.135	633.318	1064.45	0.74	1.95
TCGA.CS.5394	0	0.0219178	2	40	male	G3	Astrocytoma	Mutant	non-codel	Methylated	WT	Proneural	-169.753	-301.663	-471.416	0.92	1.95
TCGA.P5.A780	0	0.19726	1	44	female	G3	Astrocytoma	Mutant	non-codel	Methylated	NA	Proneural	983.933	1022.88	2006.82	0.58	3.75
TCGA.R8.A6MK	0	7.40274	2	40	male	G2	Oligodendroglioma	Mutant	codel	Methylated	NA	NA	-121.254	276.689	155.435	0.71	3.77
TCGA.HT.A5R5	0	0.0109589	2	33	female	G2	Oligodendroglioma	Mutant	non-codel	Methylated	WT	Neural	828.02	1658.44	2486.46	0.21	4.2
TCGA.HT.A74L	0	0.920548	2	22	female	G2	Oligoastrocytoma	Mutant	codel	Methylated	NA	Proneural	285.751	310.145	595.896	0.85	3.91
TCGA.FN.7833	0	2.29315	1	25	male	G3	Oligoastrocytoma	Mutant	non-codel	Methylated	WT	NA	1300.78	2460.48	3761.26	0.91	1.98
TCGA.DB.A64W	1	1.2	2	65	female	G3	Oligoastrocytoma	Mutant	codel	Methylated	Mutant	Proneural	-547.555	-1122.4	-1669.96	0.8	3.8
TCGA.DU.7018	1	2.55616	2	57	female	G3	Oligodendroglioma	Mutant	codel	Methylated	Mutant	Proneural	47.6765	-421.293	-373.617	0.87	3.85
TCGA.FG.8181	0	2.36164	2	23	male	G3	Oligoastrocytoma	WT	non-codel	Unmethylated	WT	Neural	511.194	-22.2467	488.947	NA	NA
TCGA.QH.A6CS	0	1.61096	1	41	male	G3	Astrocytoma	WT	non-codel	Unmethylated	NA	NA	NA	NA	NA	0.92	5.75
TCGA.VM.A8CH	0	1.95616	1	24	female	G2	Astrocytoma	Mutant	non-codel	Unmethylated	NA	NA	778.516	1381.91	2160.43	NA	NA
TCGA.TQ.A8XE	1	2.6137	2	42	female	G2	Oligodendroglioma	Mutant	non-codel	Methylated	WT	NA	-51.8319	284.27	232.438	NA	NA
TCGA.DB.A4XB	0	2.51781	2	38	male	G3	Astrocytoma	Mutant	non-codel	Methylated	WT	Proneural	-142.756	378.591	235.836	0.9	1.96
TCGA.HT.7620	0	1.18904	1	40	male	G3	Oligodendroglioma	Mutant	codel	Methylated	Mutant	Proneural	239.338	649.309	888.647	0.42	1.94
TCGA.TM.A7C5	0	4.10959	2	30	male	G2	Oligoastrocytoma	Mutant	codel	Methylated	NA	Proneural	5.90792	-58.6474	-52.7395	0.88	1.8
TCGA.HT.A615	0	1.41096	2	38	female	G2	Oligodendroglioma	Mutant	codel	Methylated	Mutant	Proneural	384.71	1547.36	1932.07	0.58	3.89
TCGA.DB.5274	0	6.27123	2	37	female	G3	Oligoastrocytoma	Mutant	codel	Methylated	Mutant	Proneural	1087.18	1216.98	2304.16	0.82	1.95
TCGA.WY.A85E	0	1.73425	2	48	female	G2	Oligoastrocytoma	Mutant	non-codel	Methylated	NA	NA	-363.226	-119.836	-483.062	NA	NA
TCGA.FG.A87N	0	1.55342	1	37	female	G3	Astrocytoma	Mutant	non-codel	Methylated	NA	NA	-111.544	396.833	285.288	NA	NA
TCGA.TM.A84G	0	3.3863	2	54	female	G3	Oligodendroglioma	Mutant	codel	Methylated	NA	NA	-290.358	-565.903	-856.261	NA	NA
TCGA.DU.6397	1	3.83836	2	45	male	G3	Oligodendroglioma	Mutant	codel	Methylated	Mutant	Proneural	613.953	567.255	1181.21	0.78	1.94
TCGA.DH.A7UV	0	1.55068	1	49	male	G3	Astrocytoma	Mutant	non-codel	Methylated	NA	Proneural	442.304	888.383	1330.69	0.56	3.95
TCGA.HT.7857	0	0.0191781	1	24	female	G3	Astrocytoma	WT	non-codel	Unmethylated	WT	Mesenchymal	3004.77	3710.55	6715.33	0.4	3.82
TCGA.S9.A6TU	0	7.26027	1	38	male	G2	Astrocytoma	Mutant	non-codel	Methylated	NA	Proneural	1060.11	1442.62	2502.74	0.71	3.92
TCGA.FG.A6IZ	0	1.25205	2	60	male	G2	Oligodendroglioma	Mutant	codel	Methylated	NA	Proneural	-26.1057	506.088	479.982	0.96	1.86
TCGA.E1.5303	1	5.62192	2	38	male	G3	Astrocytoma	Mutant	non-codel	Methylated	WT	NA	1116.21	2094.62	3210.83	0.48	4.08
TCGA.DU.7302	0	5.02466	2	48	female	G3	Oligodendroglioma	Mutant	codel	Methylated	Mutant	Neural	-309.886	-339.519	-649.405	0.89	1.88
TCGA.HW.7491	0	5.69315	2	35	male	G2	Oligodendroglioma	Mutant	codel	Unmethylated	Mutant	Proneural	8.5579	-119.85	-111.292	0.94	1.81
TCGA.RY.A83X	0	2.5726	2	46	female	G2	Oligodendroglioma	Mutant	codel	Methylated	NA	NA	80.8804	-323.808	-242.927	NA	NA
TCGA.FG.5965	1	3.06849	2	39	female	G2	Oligoastrocytoma	Mutant	non-codel	Methylated	WT	Proneural	623.601	1171.63	1795.23	0.58	3.95
TCGA.FG.5962	0	3.98082	2	54	male	G3	Oligodendroglioma	Mutant	codel	Methylated	Mutant	Neural	153.494	-26.5573	126.936	0.83	1.91
TCGA.DU.A5TY	1	2.83014	1	46	female	G3	Astrocytoma	WT	non-codel	Methylated	Mutant	Classical	1405.53	2732.08	4137.6	0.56	4.11
TCGA.HW.7486	0	4.71507	2	37	male	G2	Oligodendroglioma	Mutant	codel	Methylated	Mutant	Proneural	568.712	726.732	1295.44	0.56	1.95
TCGA.HT.7693	0	1.46027	1	51	female	G2	Oligodendroglioma	Mutant	non-codel	Methylated	WT	NA	692.489	1614.7	2307.19	0.93	2.04
TCGA.DB.A75M	0	1.49041	2	47	male	G2	Astrocytoma	Mutant	non-codel	Methylated	NA	NA	498.672	973.558	1472.23	NA	NA
TCGA.DU.7301	1	2.1589	2	53	male	G2	Oligodendroglioma	Mutant	non-codel	Methylated	WT	NA	1184.69	1647.32	2832.01	0.88	1.98
TCGA.KT.A74X	0	1.2	2	26	male	G3	Oligoastrocytoma	Mutant	codel	Methylated	NA	Proneural	-13.4229	373.322	359.899	0.87	1.83
TCGA.P5.A5EZ	0	0.191781	1	39	male	G3	Astrocytoma	Mutant	non-codel	Methylated	WT	Proneural	867.783	1472.54	2340.33	NA	NA
TCGA.VM.A8CB	0	0.00821918	2	33	male	G3	Oligodendroglioma	Mutant	codel	Methylated	NA	NA	-497.787	-303.38	-801.167	NA	NA
TCGA.CS.5393	0	3.34795	2	39	male	G3	Astrocytoma	Mutant	non-codel	Methylated	WT	Proneural	521.741	1277.35	1799.09	0.53	4.15
TCGA.DB.A4XF	0	2.79726	2	41	female	G3	Astrocytoma	Mutant	non-codel	Methylated	WT	Proneural	567.828	985.106	1552.93	NA	NA
TCGA.HT.A61B	0	1.46027	1	22	male	G3	Astrocytoma	Mutant	non-codel	Methylated	WT	NA	946.308	2650.34	3596.65	0.76	3.69
TCGA.DB.A64O	1	2.12329	1	59	male	G2	Oligoastrocytoma	WT	non-codel	Unmethylated	Mutant	Neural	430.329	940.227	1370.56	1	3.8
TCGA.S9.A6WI	0	7.08219	2	56	female	G2	Oligoastrocytoma	Mutant	non-codel	Methylated	NA	Neural	294.721	-411.275	-116.555	NA	NA
TCGA.S9.A7QZ	0	2.26301	2	41	male	G2	Oligodendroglioma	Mutant	codel	Methylated	NA	Proneural	-130.561	-656.404	-786.966	NA	NA
TCGA.VM.A8CD	1	0.657534	1	58	male	G3	Astrocytoma	WT	non-codel	Unmethylated	NA	NA	792.953	1886.8	2679.76	NA	NA
TCGA.HT.7610	0	4.67397	2	25	female	G2	Oligoastrocytoma	Mutant	non-codel	Methylated	WT	Neural	139.917	-289.203	-149.286	0.63	2.03
TCGA.CS.6290	1	3.11507	2	31	male	G3	Astrocytoma	Mutant	non-codel	Methylated	WT	NA	1131.88	2597.62	3729.5	0.54	4.02
TCGA.P5.A5F1	0	0.490411	2	30	male	G2	Astrocytoma	Mutant	non-codel	Unmethylated	WT	NA	642.539	1444.91	2087.45	NA	NA
TCGA.DU.7011	1	8.76712	2	25	male	G2	Oligoastrocytoma	Mutant	non-codel	Unmethylated	NA	Neural	1915.6	1882.34	3797.94	NA	NA
TCGA.DU.A7T6	1	1.49863	1	73	female	G3	Oligodendroglioma	Mutant	codel	Methylated	NA	Proneural	717.369	53.4659	770.835	0.86	5.54
TCGA.TM.A7CA	0	2.89863	2	44	male	G2	Astrocytoma	Mutant	non-codel	Methylated	NA	Proneural	-141.331	27.5505	-113.78	0.67	1.94
TCGA.HT.A5R7	0	1.68493	2	33	female	G3	Astrocytoma	Mutant	non-codel	Methylated	WT	Neural	270.93	192.358	463.287	0.88	3.98
TCGA.DU.6395	1	4.08493	2	31	male	G2	Oligoastrocytoma	Mutant	non-codel	Methylated	NA	Proneural	525.714	757.407	1283.12	0.89	2.06
TCGA.HT.A74O	0	0.00821918	2	34	male	G3	Astrocytoma	Mutant	non-codel	Methylated	NA	NA	1187.64	2450.47	3638.11	0.82	1.99
TCGA.FG.7637	0	3.33973	2	49	male	G2	Oligoastrocytoma	Mutant	non-codel	Methylated	WT	Proneural	452.748	190.514	643.262	NA	NA
TCGA.CS.5395	1	1.75068	2	43	male	G2	Oligoastrocytoma	WT	non-codel	Unmethylated	Mutant	Classical	471.856	474.21	946.067	0.81	2.05
TCGA.DU.7008	0	13.0192	2	41	female	G2	Oligodendroglioma	Mutant	non-codel	Methylated	WT	Proneural	-342.368	-19.8147	-362.183	0.82	2.05
TCGA.DU.5847	0	1.50137	1	34	female	G3	Astrocytoma	WT	non-codel	Methylated	Mutant	Mesenchymal	813.779	2410.52	3224.3	0.76	1.79
TCGA.S9.A7R4	0	2.50411	1	46	male	G3	Astrocytoma	Mutant	non-codel	Methylated	NA	Proneural	1555.81	1324.71	2880.52	0.74	3.94
TCGA.CS.4942	1	3.65753	2	44	female	G3	Astrocytoma	Mutant	non-codel	Unmethylated	WT	Proneural	563.476	2076.29	2639.77	0.76	2.05
TCGA.HT.7677	0	1.35342	2	53	male	G3	Oligodendroglioma	Mutant	codel	Methylated	Mutant	Proneural	332.253	-20.7197	311.534	0.77	3.91
TCGA.E1.5304	1	3.4274	2	42	male	G3	Astrocytoma	Mutant	non-codel	Unmethylated	WT	Proneural	-617.878	-291.811	-909.688	0.95	3.46
TCGA.TQ.A7RN	0	2.81096	2	32	male	G2	Oligodendroglioma	Mutant	codel	Methylated	NA	Proneural	61.9576	-218.731	-156.773	0.88	1.94
TCGA.S9.A6WL	0	2.59178	2	52	male	G3	Astrocytoma	Mutant	codel	Methylated	NA	Neural	898.071	32.4799	930.55	NA	NA
TCGA.QH.A6CW	0	1.13425	2	43	male	G3	Oligoastrocytoma	Mutant	non-codel	Methylated	NA	NA	592.099	1248.56	1840.66	1	4
TCGA.FG.A87Q	0	0.476712	1	61	female	G3	Astrocytoma	WT	non-codel	Methylated	NA	NA	1403.23	2365.59	3768.82	NA	NA
TCGA.WY.A85C	0	3.90685	2	36	male	G2	Astrocytoma	Mutant	non-codel	Methylated	NA	NA	352.846	717.852	1070.7	NA	NA
TCGA.QH.A6X3	0	0.857534	2	27	male	G2	Oligoastrocytoma	Mutant	non-codel	Methylated	NA	Proneural	207.734	698.415	906.149	0.86	1.96
TCGA.S9.A6TV	0	1.56438	1	50	male	G3	Oligoastrocytoma	Mutant	non-codel	Methylated	NA	Mesenchymal	1495.98	2537.25	4033.24	0.86	1.85
TCGA.TM.A84C	1	1.34795	1	32	male	G2	Astrocytoma	WT	non-codel	Unmethylated	NA	NA	844.928	1712.48	2557.41	NA	NA
TCGA.S9.A6WN	0	2.20548	1	38	female	G3	Astrocytoma	Mutant	codel	Methylated	NA	Mesenchymal	1483.79	2291.52	3775.31	0.47	1.92
TCGA.FG.A4MX	0	1.5589	2	47	male	G2	Astrocytoma	Mutant	non-codel	Methylated	WT	NA	162.048	546.684	708.733	NA	NA
TCGA.DB.A64U	0	2.31781	2	38	female	G2	Oligoastrocytoma	Mutant	codel	Methylated	Mutant	Proneural	338.757	43.8783	382.635	0.78	1.95
TCGA.DU.7014	1	9.78356	2	59	male	G2	Oligodendroglioma	NA	non-codel	Methylated	NA	Proneural	676.205	971.702	1647.91	0.77	2.07
TCGA.HT.7690	0	0.00821918	2	29	male	G3	Oligoastrocytoma	Mutant	non-codel	Methylated	WT	Proneural	1429.27	1905.95	3335.22	0.79	1.88
TCGA.QH.A6X5	0	1.36164	2	58	female	G2	Oligoastrocytoma	Mutant	codel	Methylated	NA	Proneural	149.717	208.242	357.958	0.7	1.95
TCGA.QH.A86X	0	0.923288	2	33	male	G2	Oligodendroglioma	Mutant	codel	Methylated	NA	NA	-29.0059	50.2388	21.2328	NA	NA
TCGA.FG.A4MT	0	3.18904	2	27	female	G2	Oligodendroglioma	Mutant	non-codel	Methylated	WT	Proneural	103.228	205.772	309	0.87	3.9
TCGA.DU.7015	0	7.56438	2	41	female	G2	Oligodendroglioma	Mutant	non-codel	Methylated	WT	Proneural	590.261	1864.31	2454.57	0.33	4.24
TCGA.TQ.A7RH	0	1.33151	1	39	male	G2	Oligoastrocytoma	Mutant	non-codel	Methylated	NA	Proneural	666.542	1308.49	1975.04	0.8	1.95
TCGA.HT.A61A	0	0.531507	2	20	female	G2	Oligodendroglioma	Mutant	non-codel	Methylated	Mutant	NA	NA	NA	NA	NA	NA
TCGA.E1.5318	1	6.51781	2	42	female	G2	Oligodendroglioma	Mutant	codel	Methylated	Mutant	Proneural	634.808	407.757	1042.57	0.82	3.92
TCGA.HT.7602	0	2.48767	2	21	male	G2	Oligodendroglioma	Mutant	non-codel	Methylated	WT	NA	630.269	1041.55	1671.82	0.47	2
TCGA.FG.A6J3	0	1.85479	1	52	female	G3	Astrocytoma	Mutant	non-codel	Methylated	NA	Mesenchymal	1599.89	2646.26	4246.15	0.7	3.77
TCGA.HW.7489	1	3.45753	2	38	male	G2	Oligoastrocytoma	Mutant	non-codel	Methylated	WT	Neural	230.712	198.419	429.131	0.5	3.95
TCGA.HT.8018	1	3.15616	2	40	female	G2	Oligoastrocytoma	Mutant	non-codel	Methylated	WT	Neural	1913.06	1707.01	3620.07	0.24	3.91
TCGA.DB.5281	0	6.52329	2	61	male	G3	Oligoastrocytoma	Mutant	non-codel	Methylated	WT	Neural	807.77	382.491	1190.26	0.28	3.62
TCGA.DB.A64L	0	2.01644	2	67	female	G2	Oligodendroglioma	Mutant	codel	Methylated	Mutant	Neural	-169.029	527.023	357.994	0.61	3.82
TCGA.S9.A6WP	0	1.55342	2	42	male	G3	Oligoastrocytoma	Mutant	codel	Methylated	NA	Proneural	418.411	1131.57	1549.98	0.69	3.74
TCGA.E1.A7YU	1	0.0630137	1	42	male	G3	Oligoastrocytoma	Mutant	non-codel	Methylated	NA	Neural	308.616	328.781	637.398	0.58	3.96
TCGA.DU.A5TW	0	2.08219	1	33	female	G3	Astrocytoma	Mutant	non-codel	Methylated	WT	Proneural	-8.39578	181.224	172.828	0.57	4.34
TCGA.S9.A6U8	1	8.1863	1	24	male	G2	Astrocytoma	Mutant	non-codel	Methylated	NA	Proneural	650.219	1106.14	1756.36	0.58	3.85
TCGA.DU.8164	0	1.78356	2	51	male	G2	Oligodendroglioma	Mutant	codel	Methylated	Mutant	Proneural	-246.783	-557.93	-804.713	0.91	1.95
TCGA.DU.8165	0	1.59452	1	60	female	G3	Oligodendroglioma	WT	non-codel	Unmethylated	Mutant	NA	1237.65	2047.68	3285.33	0.58	5.76
TCGA.P5.A5F6	0	0.106849	1	26	male	G2	Oligodendroglioma	WT	non-codel	Unmethylated	WT	Mesenchymal	525.972	957.395	1483.37	0.88	1.49
TCGA.HT.7875	0	0.0273973	2	56	male	G2	Oligodendroglioma	Mutant	codel	Methylated	Mutant	Proneural	-16.5127	-480.052	-496.565	0.84	3.79
TCGA.E1.A7Z6	1	2.69589	1	41	female	G2	Astrocytoma	Mutant	non-codel	Methylated	NA	NA	167.71	679.294	847.005	0.63	4.07
TCGA.HT.7882	1	0.309589	1	66	male	G3	Oligodendroglioma	WT	non-codel	Methylated	Mutant	Mesenchymal	3945	3681.79	7626.79	NA	NA
TCGA.S9.A89Z	0	1.70685	1	40	male	G3	Astrocytoma	Mutant	non-codel	Methylated	NA	NA	1238.81	2169.26	3408.06	NA	NA
TCGA.DU.7300	1	5.16712	2	53	female	G3	Oligodendroglioma	Mutant	codel	Methylated	Mutant	Neural	621.716	582.612	1204.33	0.67	1.92
TCGA.S9.A7J1	0	0.682192	2	43	male	G2	Oligodendroglioma	Mutant	codel	Methylated	NA	Proneural	364.327	383.832	748.159	0.76	1.89
TCGA.S9.A7R8	1	2.63288	1	44	female	G3	Astrocytoma	Mutant	non-codel	Methylated	NA	Proneural	559.342	1179.67	1739.01	0.88	2.02
TCGA.DB.A4XE	0	3.12055	2	27	female	G3	Oligoastrocytoma	Mutant	non-codel	Methylated	WT	Proneural	-31.298	274.545	243.247	NA	NA
TCGA.FG.A6J1	0	1.36986	2	44	female	G2	Oligodendroglioma	Mutant	codel	Methylated	NA	Proneural	498.063	925.313	1423.38	NA	NA
TCGA.DB.A64V	0	2.43562	1	54	male	G2	Oligodendroglioma	Mutant	codel	Methylated	Mutant	NA	1160.62	2078.35	3238.97	1	3.83
TCGA.DU.A6S3	0	1.79726	2	60	male	G2	Oligodendroglioma	Mutant	codel	Methylated	NA	Proneural	-59.2306	-549.938	-609.169	1	1.9
TCGA.DU.A7TB	0	4.29315	2	56	male	G2	Oligodendroglioma	WT	non-codel	Unmethylated	NA	Proneural	334.619	67.1822	401.801	0.68	1.96
TCGA.DU.6408	1	9.50685	2	23	female	G3	Oligodendroglioma	Mutant	non-codel	Methylated	WT	Proneural	252.136	1016.14	1268.27	0.85	1.99
TCGA.TQ.A7RK	0	3.67397	2	29	male	G2	Oligodendroglioma	Mutant	non-codel	Methylated	WT	Proneural	-19.1482	110.189	91.0405	0.65	1.93
TCGA.S9.A7J3	0	1.72329	2	52	female	G3	Oligodendroglioma	Mutant	codel	Methylated	NA	Proneural	140.721	517.366	658.087	0.78	2
TCGA.S9.A6TZ	0	3.06849	1	39	female	G2	Astrocytoma	Mutant	non-codel	Methylated	NA	Proneural	533.463	1008.59	1542.05	0.72	3.91
TCGA.HT.7689	0	1.24658	2	58	female	G2	Oligodendroglioma	Mutant	non-codel	Methylated	WT	Proneural	352.431	793.424	1145.85	0.72	1.91
TCGA.HT.A74H	0	0.20274	1	62	male	G3	Astrocytoma	WT	non-codel	Unmethylated	NA	Neural	1066.06	1684.91	2750.97	0.69	3.92
TCGA.S9.A6U1	0	2.15068	1	22	female	G3	Astrocytoma	Mutant	non-codel	Methylated	NA	Proneural	451.452	650.702	1102.15	0.26	3.98
TCGA.TQ.A7RQ	0	2.17808	2	38	female	G2	Oligodendroglioma	Mutant	codel	Methylated	NA	Proneural	-316.396	-710.065	-1026.46	0.9	2
TCGA.E1.5305	1	6.66575	2	34	male	G3	Astrocytoma	Mutant	non-codel	Methylated	WT	Neural	445.089	709.334	1154.42	0.77	1.95
TCGA.VM.A8C9	0	3.6	1	37	female	G2	Astrocytoma	WT	non-codel	Unmethylated	NA	NA	1607.73	2914.31	4522.04	NA	NA
TCGA.RY.A83Y	0	0.454795	2	45	male	G2	Oligodendroglioma	Mutant	codel	Methylated	NA	NA	166.885	852.586	1019.47	NA	NA
TCGA.FG.8187	0	1.67397	1	31	male	G2	Oligoastrocytoma	Mutant	codel	Methylated	Mutant	Neural	382.563	472.144	854.707	0.73	1.95
TCGA.DB.A64X	0	1.54247	2	56	female	G3	Astrocytoma	Mutant	non-codel	Methylated	WT	NA	98.9561	408.428	507.384	NA	NA
TCGA.DB.A4XD	0	3.31507	2	32	male	G3	Astrocytoma	Mutant	non-codel	Methylated	WT	Proneural	255.64	132.226	387.866	NA	NA
TCGA.HT.7611	0	4.8	2	36	male	G2	Oligoastrocytoma	Mutant	non-codel	Methylated	WT	NA	575.955	1274.5	1850.46	0.63	3.83
TCGA.TM.A84L	1	3.40274	1	31	male	G2	Oligoastrocytoma	Mutant	non-codel	Methylated	NA	NA	982.419	1360	2342.42	NA	NA
TCGA.S9.A7R7	0	8.21918	1	27	male	G2	Astrocytoma	Mutant	non-codel	Methylated	NA	Mesenchymal	1705.8	2382.6	4088.39	0.45	3.72
TCGA.DU.6401	1	7.28767	2	31	female	G2	Oligodendroglioma	Mutant	non-codel	Methylated	WT	Proneural	1296.74	1040.83	2337.57	NA	NA
TCGA.QH.A6X9	0	0.158904	2	73	female	G2	Oligodendroglioma	Mutant	non-codel	Methylated	NA	Proneural	-166.736	117.337	-49.3989	0.69	4.07
TCGA.DB.A4XC	0	3.89315	1	26	male	G2	Oligoastrocytoma	Mutant	non-codel	Methylated	WT	Neural	316.798	1062.04	1378.84	1	3.9
TCGA.F6.A8O3	0	0.0191781	2	34	male	G2	Oligodendroglioma	Mutant	codel	Methylated	NA	NA	-478.551	-453.855	-932.406	NA	NA
TCGA.DB.5278	0	7.59452	2	17	male	G2	Oligodendroglioma	Mutant	codel	Methylated	WT	Proneural	483.307	66.4331	549.74	0.78	1.95
TCGA.HT.8563	0	2.35616	1	30	female	G3	Astrocytoma	Mutant	non-codel	Unmethylated	WT	Mesenchymal	2371.45	3758.85	6130.3	0.47	1.94
TCGA.FG.8185	0	1.1863	2	37	male	G3	Astrocytoma	Mutant	non-codel	Methylated	WT	Proneural	118.184	372.07	490.254	0.87	2.01
TCGA.E1.A7YH	1	7.76712	1	47	female	G3	Astrocytoma	Mutant	non-codel	Methylated	NA	NA	235.181	869.552	1104.73	0.54	4
TCGA.HW.A5KM	0	1.72603	2	35	male	G2	Astrocytoma	Mutant	non-codel	Methylated	WT	Mesenchymal	1344.06	3344.65	4688.72	NA	NA
TCGA.E1.A7YV	1	2.70411	1	26	female	G3	Oligoastrocytoma	Mutant	non-codel	Methylated	NA	Proneural	170.55	-98.6874	71.863	0.75	3.84
TCGA.HT.A4DS	0	0.0191781	1	55	female	G3	Astrocytoma	WT	non-codel	Unmethylated	Mutant	Classical	399.191	2435.57	2834.76	0.58	8.33
TCGA.HT.7483	0	14.3973	2	14	male	G2	Oligoastrocytoma	Mutant	non-codel	Unmethylated	WT	Proneural	897.259	469.184	1366.44	0.81	2.01
TCGA.HT.7884	0	0.939726	1	44	female	G2	Astrocytoma	Mutant	non-codel	Methylated	WT	Proneural	156.132	-224.322	-68.1902	0.62	3.95
TCGA.CS.6667	0	4.02466	1	39	female	G2	Astrocytoma	Mutant	non-codel	Methylated	WT	NA	737.176	742.102	1479.28	NA	NA
TCGA.DH.5143	0	3.83836	2	30	male	G3	Oligoastrocytoma	Mutant	non-codel	Methylated	WT	Neural	452.703	976.95	1429.65	0.28	3.97
TCGA.DB.A75O	0	2.56164	2	29	male	G3	Astrocytoma	Mutant	non-codel	Methylated	NA	NA	674.702	1713.19	2387.89	1	5.76
TCGA.DU.5854	0	0.70411	1	57	female	G3	Astrocytoma	WT	non-codel	Unmethylated	Mutant	Classical	1674.43	1950.45	3624.89	0.52	2.02
TCGA.P5.A72Z	0	0.969863	2	64	female	G3	Oligodendroglioma	Mutant	codel	Methylated	NA	Proneural	-201.533	-529.255	-730.788	0.97	1.88
TCGA.HW.A5KK	1	1.06301	1	64	male	G3	Astrocytoma	WT	non-codel	Methylated	Mutant	Classical	1107.58	2392.24	3499.82	NA	NA
TCGA.TQ.A7RI	0	0.169863	2	37	female	G2	Oligodendroglioma	Mutant	codel	Methylated	NA	Proneural	139.763	296.407	436.171	0.84	1.98
TCGA.QH.A870	0	1.08219	2	38	female	G3	Oligoastrocytoma	Mutant	non-codel	Methylated	NA	NA	-248.85	346.957	98.1068	NA	NA
TCGA.RY.A843	0	0.172603	2	30	male	G3	Astrocytoma	Mutant	non-codel	Methylated	NA	NA	198.021	419.059	617.08	NA	NA
TCGA.HT.7475	0	1.45205	2	67	male	G3	Oligoastrocytoma	Mutant	non-codel	Methylated	WT	Neural	-391.349	-257.888	-649.237	0.84	2.03
TCGA.DU.A7TJ	0	0.0465753	1	55	male	G3	Astrocytoma	WT	non-codel	Methylated	NA	Classical	519.836	1429.62	1949.45	0.87	1.93
TCGA.HW.7490	0	3.8	2	41	male	G2	Astrocytoma	Mutant	non-codel	Methylated	WT	NA	819.241	1213.44	2032.68	0.87	2.02
TCGA.E1.5311	1	11.189	2	31	male	G3	Oligodendroglioma	Mutant	codel	Methylated	Mutant	Proneural	-44.1763	-359.797	-403.973	0.85	1.92
TCGA.DU.7299	1	3.66849	2	33	male	G3	Astrocytoma	Mutant	non-codel	Methylated	WT	Proneural	297.071	1050.71	1347.78	0.68	3.95
TCGA.E1.A7YS	1	1.27671	2	71	male	G3	Oligodendroglioma	Mutant	codel	Methylated	NA	Proneural	-615.646	-524.359	-1140	NA	NA
TCGA.S9.A7J2	0	0.169863	2	25	male	G3	Oligodendroglioma	Mutant	codel	Methylated	NA	Proneural	17.8258	-280.382	-262.556	0.9	3.84
TCGA.E1.A7YI	1	0.30411	1	33	female	G3	Astrocytoma	Mutant	non-codel	Methylated	NA	Proneural	147.12	470.616	617.736	0.92	2
TCGA.DU.A76K	1	0.950685	2	87	male	G2	Oligodendroglioma	WT	non-codel	Unmethylated	NA	Neural	107.177	-281.064	-173.887	0.61	1.94
TCGA.HT.8019	0	2.75068	2	34	female	G3	Oligodendroglioma	WT	non-codel	Unmethylated	WT	Neural	97.6438	-416.14	-318.497	NA	NA
TCGA.HT.7468	0	0.556164	2	30	male	G3	Oligodendroglioma	Mutant	codel	Methylated	Mutant	Proneural	168.103	299.926	468.029	0.99	1.92
TCGA.DH.5140	1	1.66301	2	38	female	G3	Oligoastrocytoma	WT	non-codel	Unmethylated	WT	Proneural	489.472	454.636	944.108	0.78	3.65
TCGA.VW.A7QS	0	1.93425	2	35	female	G3	Oligodendroglioma	Mutant	codel	Methylated	NA	NA	3.18978	-269.294	-266.105	0.95	1.95
TCGA.S9.A6U9	0	7.99452	1	36	male	G3	Astrocytoma	Mutant	non-codel	Methylated	NA	NA	1521.8	1883.88	3405.68	NA	NA
TCGA.FG.7634	0	1.27945	2	28	male	G2	Oligodendroglioma	Mutant	codel	Methylated	Mutant	Proneural	1645.41	1481.08	3126.49	NA	NA
TCGA.P5.A77X	0	0.287671	2	55	female	G2	Oligoastrocytoma	Mutant	codel	Methylated	NA	Neural	-421.528	-441.952	-863.48	0.84	1.93
TCGA.HT.8010	0	0.136986	2	64	female	G2	Oligodendroglioma	Mutant	codel	Methylated	WT	Neural	506.615	486.499	993.114	0.43	3.88
TCGA.S9.A6U2	0	2.48767	2	48	female	G2	Oligodendroglioma	Mutant	codel	Methylated	NA	Proneural	405.721	618.971	1024.69	0.77	1.92
TCGA.HT.8113	0	2.46575	2	49	female	G2	Oligodendroglioma	Mutant	non-codel	Methylated	Mutant	Neural	-82.2028	-493.232	-575.435	0.34	1.95
TCGA.S9.A6TS	1	5.18082	2	48	female	G3	Astrocytoma	Mutant	non-codel	Methylated	NA	Neural	443.572	923.836	1367.41	0.81	1.97
TCGA.S9.A7R3	0	8.25479	1	28	female	G2	Astrocytoma	Mutant	non-codel	Methylated	NA	NA	574.551	1164.63	1739.18	0.74	3.96
TCGA.E1.A7Z2	1	1.09041	1	58	female	G2	Oligodendroglioma	WT	non-codel	Unmethylated	NA	Neural	-79.6157	-2.82536	-82.4411	0.74	1.97
TCGA.DU.7309	0	0.230137	2	41	female	G3	Oligodendroglioma	Mutant	non-codel	Methylated	WT	Neural	747.669	426.166	1173.84	NA	NA
TCGA.HW.8320	0	3.33425	2	36	male	G3	Astrocytoma	Mutant	non-codel	Methylated	WT	Proneural	521.965	817.317	1339.28	0.33	3.75
TCGA.CS.6668	0	4.16164	2	57	female	G2	Oligodendroglioma	Mutant	codel	Methylated	Mutant	Proneural	-468.192	-457.177	-925.369	0.98	1.95
TCGA.S9.A6U6	0	2.92877	2	28	male	G3	Astrocytoma	Mutant	non-codel	Methylated	NA	Neural	103.448	306.994	410.442	0.44	3.94
TCGA.DU.6393	1	4.34247	2	66	male	G3	Oligodendroglioma	Mutant	codel	Methylated	Mutant	Proneural	-152.715	-407.073	-559.789	0.96	1.95
TCGA.HT.A74J	0	0.876712	1	33	male	G2	Oligoastrocytoma	Mutant	non-codel	Unmethylated	NA	Proneural	269.137	601.572	870.708	0.78	2.06
TCGA.E1.A7YL	1	1.34795	1	46	male	G3	Astrocytoma	WT	non-codel	Unmethylated	NA	Mesenchymal	1233.01	2202.78	3435.8	0.53	3.83
TCGA.QH.A6XC	0	1.39178	1	48	male	G3	Astrocytoma	WT	non-codel	Methylated	NA	Classical	392.469	926.26	1318.73	1	2.05
TCGA.HT.7609	0	3.83288	2	34	male	G3	Oligoastrocytoma	Mutant	non-codel	Methylated	WT	Proneural	405.475	1124.29	1529.76	0.16	1.97
TCGA.QH.A65X	0	1.32055	2	28	female	G3	Oligoastrocytoma	Mutant	codel	Methylated	NA	NA	905.964	962.028	1867.99	0.89	1.99
TCGA.P5.A731	0	0.750685	1	59	female	G2	Oligoastrocytoma	Mutant	non-codel	Methylated	NA	Neural	1045.95	829.309	1875.25	0.84	2.01
TCGA.HT.7695	0	1.21096	2	29	female	G2	Oligodendroglioma	Mutant	codel	Methylated	Mutant	Neural	89.4701	-354.544	-265.074	0.77	1.95
TCGA.FG.A4MW	1	1.53151	1	63	male	G3	Oligoastrocytoma	WT	non-codel	Methylated	Mutant	Classical	701.092	781.992	1483.08	0.72	1.94
TCGA.E1.A7Z3	1	6.12329	1	31	female	G2	Astrocytoma	Mutant	non-codel	Methylated	NA	Neural	912.416	755.885	1668.3	0.5	4.11
TCGA.P5.A5F0	0	0.786301	2	33	male	G2	Oligodendroglioma	Mutant	codel	Methylated	Mutant	Neural	-464.16	-676.631	-1140.79	1	3.91
TCGA.DH.A66F	0	1.43288	2	49	male	G2	Oligodendroglioma	Mutant	codel	Methylated	Mutant	Proneural	-8.1318	28.998	20.8662	NA	NA
TCGA.HT.8110	0	1.14795	1	57	male	G3	Astrocytoma	WT	non-codel	Methylated	Mutant	Mesenchymal	949.313	2791.28	3740.6	0.57	1.88
TCGA.VW.A8FI	1	0.671233	1	66	male	G3	Astrocytoma	WT	non-codel	Unmethylated	NA	NA	354.489	1592.56	1947.05	NA	NA
TCGA.S9.A7R1	1	14.1534	2	35	male	G2	Oligodendroglioma	Mutant	codel	Methylated	NA	Neural	-128.01	-381.99	-510	0.74	3.92
TCGA.DU.7019	0	2.19178	2	39	male		Oligoastrocytoma	Mutant	non-codel	Methylated	WT	NA	1089.42	1110.41	2199.83	0.74	2
TCGA.QH.A65V	0	1.05205	2	43	female	G2	Oligodendroglioma	Mutant	codel	Methylated	Mutant	Neural	221.97	489.313	711.283	0.71	1.95
TCGA.DB.5280	0	3.04658	2	43	male	G2	Oligoastrocytoma	Mutant	non-codel	Methylated	WT	Proneural	493.537	396.631	890.168	0.88	1.97
TCGA.FG.A60K	0	1.48493	2	34	female	G2	Oligoastrocytoma	Mutant	codel	Methylated	Mutant	Proneural	-37.4837	305.099	267.616	0.83	3.9
TCGA.HT.7479	0	3.36164	2	44	male	G3	Astrocytoma	Mutant	non-codel	Methylated	Mutant	NA	1120.01	1474.61	2594.62	0.52	2.07
TCGA.P5.A737	0	1.01918	2	47	male	G2	Oligoastrocytoma	Mutant	codel	Methylated	NA	Proneural	-52.5841	186.72	134.136	0.93	1.89
TCGA.IK.7675	1	1.58356	2	43	male	G2	Oligodendroglioma	Mutant	non-codel	Methylated	WT	Proneural	102.329	205.289	307.618	1	1.89
TCGA.S9.A6WE	0	11.2685	2	34	male	G2	Oligodendroglioma	Mutant	codel	Methylated	NA	Proneural	226.494	104.748	331.242	0.88	1.9
TCGA.QH.A6CU	0	1.23562	2	52	female	G3	Oligodendroglioma	Mutant	codel	Methylated	NA	NA	455.488	1220.03	1675.51	0.72	1.97
TCGA.P5.A781	0	0.367123	2	34	female	G3	Astrocytoma	Mutant	codel	Methylated	NA	Neural	233.591	175.39	408.981	0.76	1.94
TCGA.FG.A711	1	4.05753	2	33	female	G2	Oligodendroglioma	Mutant	non-codel	Unmethylated	NA	Neural	-288.809	343.234	54.4253	0.74	2
TCGA.HT.8108	0	0.208219	2	26	female	G2	Oligodendroglioma	Mutant	non-codel	Methylated	WT	Proneural	395.86	1651.92	2047.77	NA	NA
TCGA.DU.A7TG	1	3.70137	1	40	male	G2	Oligodendroglioma	Mutant	non-codel	Methylated	NA	Neural	556.409	383.981	940.39	0.48	3.83
TCGA.FG.A4MU	0	0.893151	1	58	male	G3	Oligoastrocytoma	WT	non-codel	Methylated	Mutant	Classical	1518.71	2168.59	3687.3	0.91	2.04
TCGA.TM.A84Q	0	2.11507	1	31	male	G2	Astrocytoma	Mutant	non-codel	Methylated	NA	NA	655.675	1558.37	2214.04	NA	NA
TCGA.DU.6407	1	7.87671	2	35	female	G2	Oligodendroglioma	Mutant	non-codel	Methylated	WT	Proneural	416.477	505.674	922.151	0.8	2.08
TCGA.DU.7013	1	0.736986	1	59	male	G3	Astrocytoma	WT	non-codel	Unmethylated	Mutant	Classical	323.676	1320.68	1644.36	0.96	2.18
TCGA.HT.8109	0	0.463014	2	64	male	G3	Oligodendroglioma	Mutant	codel	Methylated	Mutant	Neural	244.873	230.552	475.425	0.66	1.89
TCGA.E1.A7YY	1	12.1781	2	27	female	G2	Oligodendroglioma	Mutant	non-codel	Methylated	NA	Neural	239.653	132.67	372.323	0.44	2.05
TCGA.DU.A6S6	0	7.92603	2	35	female	G2	Oligoastrocytoma	Mutant	codel	Methylated	NA	Neural	-142.103	-769.261	-911.364	0.89	1.97
TCGA.HT.8013	1	5.29589	1	37	female	G2	Oligoastrocytoma	Mutant	non-codel	Methylated	WT	Proneural	943.97	2309.41	3253.38	0.84	2.09
TCGA.CS.6670	0	3.90685	2	43	male	G3	Oligodendroglioma	Mutant	codel	Methylated	NA	Proneural	128.662	-322.693	-194.031	0.82	1.95
TCGA.E1.5319	1	7.96438	2	48	female	G2	Oligodendroglioma	Mutant	codel	Methylated	Mutant	Proneural	802.753	734.005	1536.76	0.7	1.94
TCGA.TQ.A7RM	0	3.05753	2	41	female	G3	Oligoastrocytoma	Mutant	non-codel	Methylated	NA	Proneural	-221.278	-400.911	-622.189	0.92	3.95
TCGA.HT.7680	0	0.0630137	2	32	female	G2	Astrocytoma	WT	non-codel	Unmethylated	WT	NA	749.071	1913.28	2662.35	NA	NA
TCGA.HT.7902	0	2.61918	1	30	female	G2	Oligoastrocytoma	Mutant	non-codel	Methylated	WT	Neural	322.255	519.988	842.243	0.18	3.65
TCGA.TQ.A7RO	0	2.6	2	29	male	G2	Oligoastrocytoma	Mutant	codel	Methylated	NA	Proneural	-78.8771	141.961	63.0844	0.73	3.73
TCGA.DU.A7TI	1	3.2411	1	32	male	G3	Astrocytoma	NA	non-codel	Methylated	NA	Neural	555.913	1326.28	1882.19	0.73	3.96
TCGA.HT.7607	1	0.263014	2	61	female	G2	Astrocytoma	Mutant	codel	Methylated	Mutant	Neural	437.347	389.566	826.913	0.36	1.96
TCGA.P5.A5EW	0	0.558904	2	20	female	G2	Astrocytoma	Mutant	non-codel	Methylated	WT	Proneural	399.202	840.879	1240.08	NA	NA
TCGA.CS.4944	0	5.00822	2	50	male	G2	Astrocytoma	Mutant	non-codel	Methylated	Mutant	NA	701.135	1281.99	1983.13	0.74	1.94
TCGA.TM.A7C4	0	4.0274	2	39	female	G2	Astrocytoma	Mutant	non-codel	Methylated	NA	Neural	-205.299	-205.993	-411.292	0.68	1.98
TCGA.DU.A5TS	0	2.6411	1	42	male	G2	Oligodendroglioma	Mutant	non-codel	Methylated	WT	NA	356.552	853.279	1209.83	0.78	1.95
TCGA.QH.A6X4	0	1.21096	2	47	male	G3	Oligoastrocytoma	Mutant	codel	Methylated	NA	Proneural	-287.829	-2.95436	-290.784	0.84	1.83
TCGA.P5.A5F2	0	0.663014	1	36	female	G2	Astrocytoma	Mutant	non-codel	Methylated	WT	Neural	-52.471	-66.2741	-118.745	0.61	3.86
TCGA.DU.7006	1	0.956164	1	60	female	G3	Astrocytoma	WT	non-codel	Methylated	Mutant	Mesenchymal	1124.05	2427.77	3551.83	0.73	1.9
TCGA.HT.A617	0	1.34521	1	47	male	G2	Oligodendroglioma	WT	non-codel	Unmethylated	Mutant	Classical	1302.94	2089.94	3392.87	0.76	3.75
TCGA.P5.A72W	0	0.868493	2	35	male	G3	Astrocytoma	Mutant	non-codel	Unmethylated	NA	Proneural	46.8839	801.468	848.352	0.81	3.72
TCGA.FG.7643	0	1.67397	2	49	female	G2	Oligoastrocytoma	WT	non-codel	Methylated	Mutant	Neural	669.639	381.858	1051.5	0.28	1.99
TCGA.DU.5874	0	1.26301	2	62	female	G2	Oligodendroglioma	Mutant	codel	Methylated	Mutant	Proneural	-36.7188	-318.533	-355.252	0.96	1.93
TCGA.S9.A7QY	0	2.36438	2	35	female	G2	Oligoastrocytoma	Mutant	codel	Methylated	NA	Proneural	-51.8503	-119.427	-171.277	0.69	1.96
TCGA.DB.A4XH	0	2.63562	2	53	female	G2	Oligoastrocytoma	Mutant	codel	Methylated	Mutant	Neural	40.4471	-413.467	-373.02	NA	NA
TCGA.VV.A86M	0	1.33425	2	36	female	G3	Astrocytoma	Mutant	non-codel	Methylated	NA	NA	275.169	1213.01	1488.18	NA	NA
TCGA.HW.8321	0	3.54521	2	31	male	G3	Astrocytoma	Mutant	non-codel	Methylated	WT	Proneural	735.731	859.592	1595.32	0.74	1.93
TCGA.DB.A75L	0	0.936986	2	36	female	G3	Astrocytoma	Mutant	non-codel	Methylated	NA	Neural	530.772	558.503	1089.27	0.71	3.98
TCGA.HT.8564	0	1.30959	2	47	male	G3	Astrocytoma	WT	non-codel	Unmethylated	WT	Neural	718.709	932.941	1651.65	0.66	3.39
TCGA.DU.A5TP	0	2.7726	1	33	male	G3	Astrocytoma	Mutant	non-codel	Methylated	WT	Mesenchymal	764.512	2588.42	3352.93	0.7	3.85
TCGA.CS.6666	0	3.91233	2	22	male	G3	Astrocytoma	Mutant	non-codel	Methylated	WT	Proneural	1157.96	1091.05	2249.02	0.24	4.49
TCGA.DU.7012	1	0.545205	1	74	female	G3	Astrocytoma	WT	non-codel	Methylated	Mutant	Mesenchymal	2016.71	3187.24	5203.96	0.53	1.92
TCGA.HT.A5R9	0	0.00547945	2	48	female	G3	Oligodendroglioma	Mutant	codel	Methylated	Mutant	Proneural	204.904	-85.4154	119.489	0.82	1.94
TCGA.E1.A7YK	1	1.03562	1	52	male	G3	Astrocytoma	Mutant	non-codel	Methylated	NA	Mesenchymal	1424.08	2595.55	4019.64	0.42	5.55
TCGA.HT.7856	0	3.25753	2	35	male	G3	Oligodendroglioma	Mutant	codel	Methylated	Mutant	Neural	262.926	-290.887	-27.9609	0.35	3.74
TCGA.VM.A8CF	0	1.66849	1	44	female	G3	Astrocytoma	Mutant	non-codel	Methylated	NA	NA	771.711	2386.64	3158.35	NA	NA
TCGA.HT.8111	0	0.0191781	2	32	male	G3	Oligoastrocytoma	Mutant	non-codel	Methylated	WT	Proneural	669.268	1484.96	2154.22	0.44	4.03
TCGA.HT.7881	0	2.95616	1	38	male	G2	Oligodendroglioma	Mutant	codel	Methylated	Mutant	Neural	-98.4701	-575.488	-673.958	0.43	1.85
TCGA.DU.7304	1	1.94247	2	43	male	G3	Oligoastrocytoma	Mutant	non-codel	Methylated	WT	Neural	759.048	1250.25	2009.29	0.8	2.1
TCGA.DU.5853	0	1.11507	2	29	male	G2	Oligoastrocytoma	Mutant	non-codel	Methylated	WT	Proneural	874.403	1660.48	2534.89	0.83	2
TCGA.CS.4938	0	9.79178	2	31	female	G2	Astrocytoma	Mutant	non-codel	Unmethylated	WT	NA	422.032	804.961	1226.99	0.79	2
TCGA.VM.A8CA	0	1.12603	2	54	male	G2	Oligodendroglioma	Mutant	non-codel	Methylated	NA	NA	1055.94	1149.53	2205.47	NA	NA
TCGA.S9.A6U0	1	2.03288	1	46	male	G3	Astrocytoma	WT	non-codel	Methylated	NA	Mesenchymal	2042.89	2694.91	4737.8	0.9	3.9
TCGA.DU.6402	1	0.586301	1	52	male	G3	Astrocytoma	WT	non-codel	Unmethylated	Mutant	Classical	1302.15	2291.56	3593.71	0.64	1.97
TCGA.DH.A7US	0	1.93425	2	50	male	G2	Oligodendroglioma	Mutant	codel	Methylated	NA	Proneural	280.907	256.693	537.599	0.74	1.9
TCGA.TM.A84R	0	1.55068	2	46	male	G2	Oligodendroglioma	Mutant	codel	Methylated	NA	NA	178.15	-506.132	-327.983	NA	NA
TCGA.HT.7860	0	0.0410959	1	60	female	G3	Astrocytoma	WT	non-codel	Methylated	Mutant	Classical	742.562	1934.67	2677.23	0.74	2.04
TCGA.P5.A730	0	0.912329	2	22	male	G3	Oligoastrocytoma	Mutant	codel	Methylated	NA	NA	599.617	241.539	841.156	0.86	1.9
TCGA.DU.A5TT	0	2.03562	1	70	male	G3	Oligodendroglioma	WT	non-codel	Methylated	Mutant	NA	564.252	926.163	1490.41	0.47	4.65
TCGA.R8.A6ML	0	7.83562	2	52	male	G3	Oligodendroglioma	Mutant	codel	Methylated	NA	Proneural	-71.6133	-273.913	-345.527	0.93	1.9
TCGA.P5.A735	0	0.8	2	38	female	G2	Astrocytoma	Mutant	non-codel	Methylated	NA	Proneural	-110.2	359.746	249.546	0.89	2
TCGA.DU.6404	1	11.1452	2	24	female	G3	Oligodendroglioma	WT	non-codel	Unmethylated	WT	Classical	893.072	732.578	1625.65	0.27	2.13
TCGA.HT.7854	0	3.29041	1	62	male	G2	Astrocytoma	WT	non-codel	Unmethylated	Mutant	Neural	971.348	1901.01	2872.36	0.63	2
TCGA.TM.A84I	0	2.33973	1	30	male	G3	Astrocytoma	Mutant	non-codel	Methylated	NA	NA	-134.649	694.212	559.562	NA	NA
TCGA.HT.7481	0	7.99452	2	39	male	G2	Oligodendroglioma	Mutant	codel	Methylated	Mutant	Neural	107.171	-148.219	-41.0483	0.58	1.95
TCGA.P5.A733	0	1.13425	2	52	female	G2	Astrocytoma	Mutant	non-codel	Methylated	NA	NA	109.442	285.067	394.51	0.64	3.81
TCGA.DU.A7TC	0	3.11507	2	32	male	G2	Astrocytoma	Mutant	non-codel	Methylated	NA	Neural	-126.736	-12.9665	-139.702	0.64	3.83
TCGA.DU.8166	0	1.4137	2	29	female	G2	Oligoastrocytoma	Mutant	non-codel	Methylated	WT	Proneural	234.58	695.394	929.974	0.84	2.04
TCGA.E1.5322	1	10.8986	2	38	female	G2	Oligoastrocytoma	Mutant	non-codel	Methylated	Mutant	Proneural	491.278	1626.4	2117.68	0.74	3.87
TCGA.DU.A76R	1	1.77534	2	51	male	G3	Oligodendroglioma	Mutant	codel	Methylated	NA	Neural	365.248	140.995	506.243	0.82	1.89
TCGA.DB.5277	1	4.23836	2	34	male	G3	Astrocytoma	Mutant	non-codel	Methylated	WT	Proneural	376.631	347.236	723.867	0.9	1.81
TCGA.HT.7877	0	0.0109589	2	20	female	G2	Oligodendroglioma	Mutant	codel	Methylated	Mutant	Neural	199.991	-257.382	-57.3914	0.66	1.94
TCGA.HT.7684	0	0.50411	2	58	male	G3	Oligoastrocytoma	Mutant	non-codel	Methylated	Mutant	NA	894.741	1478.81	2373.55	0.62	2.05
TCGA.S9.A6UB	0	10.3041	2	52	male	G2	Oligodendroglioma	Mutant	codel	Methylated	NA	Proneural	-355.737	-546.656	-902.393	0.89	1.87
TCGA.S9.A6TY	0	2.94795	2	50	male	G2	Oligodendroglioma	Mutant	codel	Methylated	NA	Proneural	-589.995	-819.775	-1409.77	0.85	2.06
TCGA.HT.8107	0	0.0383562	2	62	male	G2	Oligodendroglioma	WT	non-codel	Methylated	WT	Neural	469.907	-234.075	235.832	1	3.96
TCGA.HT.7470	1	3.34247	2	37	male	G3	Oligodendroglioma	Mutant	non-codel	Methylated	WT	Neural	463.571	402.447	866.018	0.79	3.96
TCGA.HT.7601	0	0.419178	1	30	female	G3	Astrocytoma	Mutant	non-codel	Methylated	WT	NA	1737.81	2701.7	4439.51	0.65	2
TCGA.FG.5964	0	4.35068	2	62	male	G2	Oligodendroglioma	Mutant	codel	Methylated	Mutant	Proneural	598.097	1503.69	2101.79	0.64	1.85
TCGA.DU.A76O	0	1.43014	2	30	male	G2	Astrocytoma	Mutant	non-codel	Methylated	NA	Proneural	600.282	1865.1	2465.38	0.71	3.98
TCGA.P5.A5EY	0	0.19726	2	21	male	G2	Astrocytoma	WT	non-codel	Unmethylated	WT	Neural	410.293	1030.47	1440.76	NA	NA
TCGA.DU.7298	1	1.57808	2	38	female	G3	Astrocytoma	Mutant	non-codel	Methylated	WT	Proneural	176.798	752.401	929.199	0.76	1.91
TCGA.WY.A85D	0	3.14247	1	60	male	G2	Oligoastrocytoma	Mutant	non-codel	Unmethylated	NA	NA	116.684	924.943	1041.63	NA	NA
TCGA.EZ.7264	0	3.29041	2	47	female	G2	Oligodendroglioma	Mutant	codel	Methylated	Mutant	Proneural	-262.203	-568.633	-830.836	NA	NA
TCGA.DB.A75P	0	1.34795	2	25	female	G2	Astrocytoma	WT	non-codel	Unmethylated	NA	Neural	783.447	1097.27	1880.71	0.7	3.95
TCGA.QH.A65Z	0	1.16986	2	54	male	G2	Oligodendroglioma	Mutant	codel	Methylated	Mutant	Proneural	-173.724	-71.1712	-244.896	1	3.71
TCGA.QH.A6XA	0	1.37534	2	23	female	G2	Oligoastrocytoma	Mutant	non-codel	Methylated	NA	Proneural	329.58	614.42	944	0.41	3.98
TCGA.DH.A66B	0	3.50411	2	52	male	G3	Astrocytoma	Mutant	non-codel	Methylated	WT	NA	726.344	2067.2	2793.55	1	3.64
TCGA.S9.A7IX	1	2.24384	1	57	male	G3	Astrocytoma	WT	non-codel	Unmethylated	NA	Classical	1148.3	1760.17	2908.47	0.62	1.81
TCGA.DB.5279	0	3.70959	2	59	male	G2	Oligodendroglioma	Mutant	codel	Methylated	Mutant	Neural	399.9	393.452	793.352	0.83	3.54
TCGA.HT.A5RB	0	0.00821918	2	24	male	G2	Astrocytoma	Mutant	non-codel	Methylated	WT	Proneural	110.706	-275.095	-164.388	0.84	1.92
TCGA.FG.7641	0	1.71781	2	31	male	G2	Oligodendroglioma	Mutant	codel	Methylated	Mutant	Neural	-361.225	-880.67	-1241.9	0.79	1.91
TCGA.DB.A4X9	0	3.86849	2	33	female	G2	Oligoastrocytoma	Mutant	non-codel	Methylated	WT	Proneural	-208.43	90.427	-118.003	NA	NA
TCGA.FG.7638	0	1.87945	2	31	female	G3	Oligodendroglioma	Mutant	codel	Methylated	Mutant	Neural	365.782	255.091	620.873	0.88	1.95
TCGA.DU.6399	1	5.47945	2	54	male	G2	Oligodendroglioma	Mutant	non-codel	Methylated	WT	Proneural	969.475	1378.37	2347.84	0.73	4
TCGA.DU.8163	0	1.72329	2	29	male	G3	Oligoastrocytoma	Mutant	non-codel	Unmethylated	WT	Proneural	885.757	1561.64	2447.4	0.46	4.11
TCGA.P5.A77W	0	1.6	2	37	female	G3	Oligoastrocytoma	Mutant	codel	Methylated	NA	Proneural	-81.6895	-296.131	-377.821	0.68	3.69
TCGA.S9.A6WM	0	1.65479	2	59	female	G3	Astrocytoma	WT	non-codel	Unmethylated	NA	Classical	663.942	1203.33	1867.27	0.89	1.93
TCGA.DU.A76L	1	2.23014	1	54	male	G3	Oligodendroglioma	WT	non-codel	Methylated	NA	Mesenchymal	2249.25	2065.7	4314.95	0.64	1.93
TCGA.HT.A614	0	0.224658	1	47	male	G2	Oligoastrocytoma	Mutant	non-codel	Methylated	WT	Proneural	251.574	685.742	937.316	0.8	1.94
TCGA.CS.6186	1	1.47397	1	58	male	G3	Oligoastrocytoma	WT	non-codel	Unmethylated	Mutant	Classical	34.9921	866.848	901.84	0.89	2.03
TCGA.QH.A65S	0	0.210959	2	32	female	G2	Oligoastrocytoma	Mutant	non-codel	Methylated	WT	Proneural	400.2	1063.49	1463.69	0.54	3.89
TCGA.HT.7478	0	0.531507	2	36	male	G2	Astrocytoma	Mutant	non-codel	Unmethylated	WT	Mesenchymal	1527.13	2590.05	4117.18	0.64	1.97
TCGA.HT.A61C	1	1.47123	1	66	male	G3	Oligodendroglioma	WT	non-codel	Unmethylated	Mutant	NA	940.695	1489.4	2430.09	0.82	1.91
TCGA.HT.A5RA	0	2.27945	1	65	female	G3	Astrocytoma	WT	non-codel	Unmethylated	Mutant	Classical	1135.37	1464.58	2599.95	0.85	1.97
TCGA.DU.7290	1	0.863014	1	45	female	G3	Astrocytoma	WT	non-codel	Unmethylated	Mutant	Mesenchymal	1026.51	2448.84	3475.35	0.68	1.95
TCGA.WY.A859	0	3.32329	2	34	female	G2	Astrocytoma	Mutant	non-codel	Methylated	NA	NA	-158.183	-547.295	-705.477	NA	NA
TCGA.HT.7482	0	8.91233	1	18	female	G2	Oligoastrocytoma	Mutant	non-codel	Methylated	WT	Proneural	821.635	1371.56	2193.19	0.65	2.02
TCGA.HT.8015	0	0.00821918	1	21	male	G2	Astrocytoma	WT	non-codel	Unmethylated	WT	Neural	869.741	1073.37	1943.11	1	1.95
TCGA.P5.A736	0	0.630137	2	44	female	G3	Astrocytoma	Mutant	non-codel	Methylated	NA	NA	1183.68	2321.75	3505.44	0.33	4.06
TCGA.DB.5275	0	3.99452	2	36	male	G3	Oligoastrocytoma	Mutant	non-codel	Methylated	WT	Proneural	209.068	347.153	556.221	1	5.69
TCGA.P5.A5EX	0	0.665753	2	41	female	G3	Oligodendroglioma	Mutant	codel	Methylated	Mutant	Mesenchymal	1611.71	2654.43	4266.14	0.71	1.9
TCGA.S9.A7IZ	0	1.66575	1	48	female	G3	Astrocytoma	Mutant	non-codel	Methylated	NA	Neural	406.2	1045.48	1451.68	0.59	4.1
TCGA.DU.7306	0	3.49863	2	67	male	G2	Oligoastrocytoma	Mutant	non-codel	Methylated	WT	NA	767.12	1077.27	1844.39	0.85	2.09
TCGA.RY.A83Z	0	0.824658	1	54	female	G3	Astrocytoma	Mutant	non-codel	Methylated	NA	NA	-251.84	915.273	663.433	NA	NA
TCGA.DB.A4XG	0	6.07945	2	34	male	G3	Oligodendroglioma	Mutant	codel	Methylated	Mutant	Proneural	-434.027	-939.931	-1373.96	0.92	1.91
TCGA.S9.A89V	0	1.5589	1	70	male	G3	Astrocytoma	WT	non-codel	Methylated	NA	NA	490.147	900.942	1391.09	NA	NA
TCGA.TM.A84O	1	2.76986	2	61	female	G3	Oligodendroglioma	Mutant	codel	Methylated	NA	NA	407.972	702.057	1110.03	NA	NA
TCGA.TM.A84B	1	2.07671	1	40	male	G3	Astrocytoma	WT	non-codel	Unmethylated	NA	NA	312.862	236.193	549.055	NA	NA
TCGA.DU.6396	1	6.26301	2	31	female	G3	Oligoastrocytoma	Mutant	non-codel	Methylated	WT	Proneural	1430.27	2904.16	4334.42	0.63	3.85
TCGA.DU.5852	1	0.561644	2	61	female	G3	Oligoastrocytoma	WT	non-codel	Methylated	Mutant	Classical	1437.56	1781.33	3218.89	0.82	1.91
TCGA.HT.8011	0	1.35342	1	55	male	G3	Astrocytoma	WT	non-codel	Unmethylated	Mutant	NA	239.393	619.756	859.15	0.85	2.07
TCGA.DH.5144	0	2.04932	2	56	female	G3	Oligodendroglioma	Mutant	codel	Methylated	Mutant	Proneural	-212.612	152.944	-59.6684	0.92	1.95
TCGA.HT.7855	0	1.60274	2	39	male	G3	Astrocytoma	Mutant	non-codel	Methylated	WT	Proneural	207.521	610.984	818.505	NA	NA
TCGA.FG.6690	0	3.54521	2	70	male	G2	Oligodendroglioma	Mutant	non-codel	Methylated	WT	Proneural	480.889	1174.8	1655.69	0.53	2.02
TCGA.HT.7879	0	0.306849	1	31	male	G3	Oligoastrocytoma	Mutant	non-codel	Methylated	WT	Proneural	789.692	831.41	1621.1	0.66	3.88
TCGA.FG.8191	0	2.71781	1	30	male	G3	Oligodendroglioma	Mutant	non-codel	Unmethylated	WT	Proneural	841.471	1105.29	1946.76	0.42	3.96
TCGA.HT.7603	0	1.93151	2	29	male	G2	Oligodendroglioma	Mutant	non-codel	Methylated	WT	Neural	-89.5	-312.938	-402.438	0.59	1.98
TCGA.DH.5142	0	5.32329	2	29	male	G3	Astrocytoma	Mutant	non-codel	Methylated	WT	Proneural	1010.85	2582.81	3593.66	0.77	3.85
TCGA.QH.A6CX	1	1.01918	1	66	male	G2	Astrocytoma	WT	non-codel	Unmethylated	NA	Classical	891.36	1697.96	2589.32	0.66	3.84
TCGA.FG.8189	0	1.87671	2	33	female	G2	Oligodendroglioma	Mutant	non-codel	Methylated	WT	Neural	-101.582	-808.323	-909.905	NA	NA
TCGA.E1.A7YN	1	1.99178	1	63	female	G3	Astrocytoma	WT	non-codel	Methylated	NA	Mesenchymal	2159.29	3641.51	5800.8	0.37	2.07
TCGA.CS.6188	1	2.23014	1	48	male	G3	Astrocytoma	WT	non-codel	Unmethylated	Mutant	Classical	1044.68	1579.29	2623.97	0.68	2.02
TCGA.HT.A74K	0	1.27945	2	58	female	G3	Oligodendroglioma	Mutant	codel	Methylated	NA	Proneural	1216.98	982.065	2199.04	0.65	3.74
TCGA.FG.7636	0	1.49041	2	48	male	G3	Astrocytoma	Mutant	non-codel	Methylated	WT	Proneural	7.63858	584.569	592.207	0.81	3.94
TCGA.DU.5872	0	1.45753	2	43	female	G2	Oligoastrocytoma	Mutant	non-codel	Methylated	WT	Proneural	1020.48	1558.81	2579.29	0.82	1.95
TCGA.HT.7480	0	6.26575	2	33	male	G2	Oligodendroglioma	Mutant	codel	Methylated	Mutant	Proneural	8.41445	-176.719	-168.304	0.89	1.95
TCGA.FG.A70Z	0	0.89863	2	53	female	G3	Oligoastrocytoma	WT	non-codel	Methylated	NA	Classical	1499.72	1682.66	3182.38	0.7	1.97
TCGA.IK.8125	0	3.56438	2	62	male	G3	Oligoastrocytoma	Mutant	codel	Methylated	Mutant	Neural	327.934	220.129	548.063	0.8	1.95
TCGA.FG.5963	1	2.12329	1	23	male	G3	Astrocytoma	WT	non-codel	Unmethylated	WT	Mesenchymal	1598.29	2527.34	4125.64	0.42	1.76
TCGA.TQ.A7RP	0	2.50411	1	66	male	G2	Oligoastrocytoma	WT	non-codel	Methylated	NA	Neural	1184.26	939.393	2123.66	0.34	3.87
TCGA.HT.7880	0	0.443836	2	30	male	G2	Oligoastrocytoma	Mutant	non-codel	Methylated	WT	Neural	444.585	189.482	634.066	1	3.9
TCGA.DH.A7UR	0	4.52055	2	59	female	G3	Oligodendroglioma	Mutant	codel	Methylated	NA	NA	252.075	-146.426	105.649	0.59	3.9
TCGA.S9.A6UA	1	0.487671	1	66	male	G3	Astrocytoma	WT	non-codel	Methylated	NA	Mesenchymal	2127.33	3003.24	5130.56	1	3.95
TCGA.S9.A6TW	0	3.42466	2	40	male	G3	Oligodendroglioma	Mutant	codel	Methylated	NA	NA	844.344	624.147	1468.49	0.86	5.65
TCGA.HT.A5RC	1	0.443836	1	70	female	G3	Astrocytoma	WT	non-codel	Unmethylated	WT	Classical	673.162	1397.53	2070.69	0.72	2.02
TCGA.HT.A616	0	0.150685	2	36	female	G2	Astrocytoma	Mutant	non-codel	Methylated	WT	Neural	138.42	-29.5861	108.834	0.53	4.21
TCGA.DU.A5TR	0	2.48767	1	51	male	G2	Oligoastrocytoma	Mutant	non-codel	Methylated	WT	Mesenchymal	1416.79	3215.46	4632.24	0.72	1.98
TCGA.HT.7477	0	2.02192	1	62	male	G3	Astrocytoma	Mutant	non-codel	Methylated	WT	Proneural	396.835	631.201	1028.04	1	3.59
TCGA.FG.6689	0	1.24384	2	30	male	G2	Astrocytoma	Mutant	non-codel	Methylated	NA	Neural	400.635	1146.34	1546.97	0.59	1.93
TCGA.DB.5273	0	6.83014	2	33	male	G3	Astrocytoma	Mutant	non-codel	Unmethylated	WT	NA	1279.42	1715.38	2994.8	0.71	2.01
TCGA.VV.A829	0	3.08767	2	44	male	G3	Oligoastrocytoma	Mutant	codel	Methylated	NA	NA	490.414	696.94	1187.35	NA	NA
TCGA.DH.A66G	0	1.43288	1	49	female	G3	Oligodendroglioma	Mutant	non-codel	Methylated	NA	NA	NA	NA	NA	0.23	3.69
TCGA.FG.6692	1	1.53699	1	63	male	G3	Oligodendroglioma	WT	non-codel	Methylated	Mutant	Classical	698.399	1649.11	2347.51	0.84	2
TCGA.TQ.A7RJ	0	3.36712	1	25	female	G2	Oligoastrocytoma	Mutant	non-codel	Methylated	NA	NA	310.695	1059.54	1370.23	0.53	3.96
TCGA.S9.A7J0	0	1.66849	1	30	female	G3	Oligodendroglioma	Mutant	non-codel	Methylated	NA	Proneural	-246.434	237.416	-9.01871	0.85	3.89

## Sheet: Table S4
Table S4. Construction of m6A/m5C-related lncRNAs prognostic signature in the TCGA-LGG patients
Patient	OS	OS.time	GDNF-AS1	HOXA-AS3	LINC00346	LINC00664	LINC00665	MIR155HG	NEAT1	RHPN1-AS1	riskscore	risk_group
TCGA.S9.A6WQ	0	1.1726	1.14156	0.00444056	0.106131	0.0356074	1.98757	0.186448	3.28816	0.602062	0.558576	High
TCGA.S9.A7IS	1	0.660274	1.39146	0.225126	0.196314	0.301718	2.02965	0.271017	3.51168	0.249522	0.75577	High
TCGA.S9.A6WO	0	1.55068	1.50801	0	0.0421773	0.0200961	1.86217	0.141768	2.92079	0.42712	0.189293	Low
TCGA.QH.A6CV	0	1.21096	0.118926	0.13142	0.109325	0.406357	3.13448	2.03781	3.64575	0.681043	2.79059	High
TCGA.TQ.A7RR	0	2.15616	1.34678	0.0506723	0.172363	0.114128	2.254	0.240979	3.4004	0.540979	0.630549	High
TCGA.FG.6688	0	1.56438	0.123803	0.387272	0.240086	0.0462202	2.3201	0.378031	3.43465	1.19607	1.6663	High
TCGA.DU.8161	1	1.97808	0.162371	0.0165949	0.187561	0.0980611	2.24568	0.526153	3.37417	0.942156	1.493	High
TCGA.DU.A6S7	0	1.74795	1.59463	0	0.0913974	0.0699745	2.09621	0.30065	3.14053	0.883108	0.534687	Low
TCGA.DU.A7TA	0	7.0274	2.47318	0.00467837	0.103324	0.157287	2.73029	0.149284	2.91968	0.838493	0.140829	Low
TCGA.CS.4941	1	0.641096	0.0654102	0.117619	0.610787	0.0769291	2.50092	0.508305	2.04647	0.95377	1.53899	High
TCGA.FG.A60L	0	1.79452	1.16087	0	0.0973604	0.113299	1.66514	0.348648	3.81814	0.227781	0.602374	High
TCGA.DB.A64Q	0	0.49863	1.28402	0	0.0782301	0.157138	1.54134	0.0545061	3.12999	0.17438	0.269015	Low
TCGA.HT.A4DV	0	2.16986	0.864082	0	0.091466	0.0799359	1.61126	0.0332275	3.12057	0.590083	0.555886	Low
TCGA.KT.A7W1	0	1.2	0.0786924	0.516128	0.438511	0.488216	3.0432	0.841467	3.16628	0.616871	2.3221	High
TCGA.DH.A7UT	1	1.45479	0.48425	0.00579453	0.121893	0.118539	2.15756	0.275157	3.03637	0.609625	0.998282	High
TCGA.P5.A72U	0	0.0191781	0.0237599	0.0547851	0.341712	0.0554969	2.36025	0.494643	3.41809	0.615243	1.46333	High
TCGA.HT.7469	1	0.961644	0.375121	0.394343	0.452131	0.200412	2.23682	0.426708	2.67681	1.68932	1.8518	High
TCGA.TQ.A7RF	0	1.78082	0.946521	0.00526606	0.0249074	0.0212253	2.52389	0.21866	3.83658	0.881168	0.883068	High
TCGA.E1.A7YW	1	3.06849	1.23615	0	0.0837251	0.129185	1.74779	0.135548	3.02185	0.364708	0.401414	Low
TCGA.DU.A7TD	1	0.624658	0.429436	1.09847	0.306032	0.211656	2.52186	0.915038	3.95495	1.0261	2.359	High
TCGA.DU.6405	1	1.65753	0.0958522	0.612256	0.370613	0.416603	2.62584	0.632037	2.88455	0.707134	2.08589	High
TCGA.E1.A7YQ	1	4.32329	0.719646	0.388984	0.339784	0.144775	2.48494	0.693374	4.45167	0.319438	1.52124	High
TCGA.DB.A64S	0	2.28767	1.39291	0	0.188611	0.100825	2.14642	0.477814	3.76053	0.356982	0.688875	High
TCGA.TQ.A7RW	1	2.24932	2.04772	0.0172609	0.185948	0.144954	1.33303	0.394199	4.13866	0.915487	0.525048	Low
TCGA.FG.8182	0	1.13973	1.38504	0	0.0451711	0.139481	2.03615	0.115067	3.4606	0.483618	0.456395	Low
TCGA.TM.A84F	0	4.92055	0.68006	0	0.132583	0.0537036	2.12401	0.587393	4.08857	0.315612	1.0643	High
TCGA.HT.A618	0	1.40274	1.29487	0	0.682221	0.0254091	2.27213	0.258452	3.04419	0.607609	0.696143	High
TCGA.WY.A858	0	3.66301	1.37818	0	0.231356	0.148755	1.54332	0.422811	3.54313	0.480511	0.656905	High
TCGA.S9.A7IY	0	1.9589	0.951587	0	0.0750624	0.129059	1.51254	0.259205	3.493	0.341193	0.634626	High
TCGA.E1.A7YD	1	1.19178	0.382412	0.885024	0.429866	0.0713291	2.61818	0.815185	4.78398	0.563623	2.08953	High
TCGA.FG.A4MY	0	1.97534	1.59807	0.104667	0.3146	0.0504388	2.21324	0.201212	3.4627	0.844722	0.61199	High
TCGA.HT.7473	0	1.37808	0.826776	0.00402809	0.128563	0.0872264	1.88989	0.437787	2.78101	0.875816	0.936702	High
TCGA.P5.A72X	0	1.10411	0.72197	0	0.290955	0.0507737	1.69584	0.22379	2.86082	0.389511	0.674277	High
TCGA.E1.A7YM	1	1.77534	0.282605	0.00526318	0.0445043	0.166338	2.27234	0.408304	4.62163	0.659821	1.44296	High
TCGA.DU.A6S2	0	2.12877	1.01647	0	0.388433	0.144286	1.53496	0.284238	3.55159	0.253086	0.703879	High
TCGA.DU.6542	1	0.2	0.838715	0.00471832	0.193483	0.0972116	2.45531	0.212655	3.0751	1.11224	1.02432	High
TCGA.HT.7873	0	1.96712	0.769094	0	0.0559098	0.0846475	2.36911	0.219579	2.8234	0.689824	0.804013	High
TCGA.S9.A6WG	0	7.12877	1.02009	0	0.856614	0.348593	1.77808	1.33085	3.74452	0.637683	1.8635	High
TCGA.E1.A7YE	1	2.4274	1.07454	0	1.01396	0.194417	2.41567	0.317909	3.5783	0.575695	1.16725	High
TCGA.FG.A60J	0	1.23014	1.2349	0	0.0856271	0.140421	2.38841	0.0643406	2.68362	0.494659	0.45552	Low
TCGA.WY.A85B	0	3.81644	2.12529	0	0.0825127	0.152277	2.23743	0.237881	2.97642	0.751553	0.259931	Low
TCGA.HT.7691	0	0.00821918	0.355333	0	0.417735	0.028551	1.94342	0.581655	3.60851	0.360452	1.20792	High
TCGA.TQ.A7RV	0	5.11781	1.64294	0	0.110423	0.203029	2.2074	0.166538	2.99558	0.425825	0.378275	Low
TCGA.DU.8158	1	0.424658	0.228377	0.160077	0.142985	0.0625858	1.89824	0.638128	3.21274	0.885737	1.45933	High
TCGA.TM.A7C3	1	4.56438	0.241064	0.161301	0.307844	0.250697	3.26491	1.53579	3.03983	0.494585	2.22501	High
TCGA.S9.A7R2	1	0.865753	0.243723	0.145778	0.413317	0.0577831	1.8652	0.77486	3.42725	1.11334	1.71536	High
TCGA.VM.A8C8	0	3.8274	1.06919	0	0.0953945	0.0738496	1.9772	0.254971	3.70808	0.348123	0.624185	High
TCGA.E1.A7YJ	1	1.62192	0.0849393	0.347355	0.445189	0.449965	3.2254	1.11864	5.35354	0.450434	2.63772	High
TCGA.R8.A6MO	0	2.72055	1.96295	0	0.18689	0.204093	1.56309	0.29963	3.26867	0.36607	0.260433	Low
TCGA.P5.A780	0	0.19726	1.07334	0	0.258618	0.135914	1.99276	0.309107	4.35116	0.353121	0.85016	High
TCGA.FN.7833	0	2.29315	0.835949	0	0.180958	0.0614598	2.04687	0.227574	2.67345	0.659056	0.719876	High
TCGA.QH.A6CS	0	1.61096	0.0506851	0.00500122	0.0376765	0.144774	2.32931	0.376139	3.14877	0.955981	1.43286	High
TCGA.VM.A8CH	0	1.95616	1.02977	0	0.192019	0.117642	1.82767	0.201076	3.0234	0.39788	0.585309	High
TCGA.HT.7620	0	1.18904	1.0295	0	0.103759	0.154881	1.61964	0.115599	3.15969	0.526828	0.580113	High
TCGA.FG.A87N	0	1.55342	1.12995	0.262961	0.131213	0.468687	2.86662	0.258486	2.62088	0.754885	1.19805	High
TCGA.DH.A7UV	0	1.55068	1.33103	0.0163234	0.0686966	0.0490569	2.17083	0.186394	2.57789	0.492723	0.360727	Low
TCGA.HT.7857	0	0.0191781	0.67463	0	1.1428	0.0803886	1.14517	1.04586	4.25112	0.352171	1.58044	High
TCGA.S9.A6TU	0	7.26027	1.31224	0	0.243011	0.0477486	1.84271	0.0353016	4.11454	0.571051	0.515688	Low
TCGA.DU.A5TY	1	2.83014	0.399176	1.79336	0.262839	0.0925032	2.39535	1.73197	4.81003	0.988761	3.1407	High
TCGA.HT.7693	0	1.46027	0.913052	0.0045331	0.132136	0.102108	2.41171	0.409932	3.72865	0.70186	1.02334	High
TCGA.P5.A5EZ	0	0.191781	1.68396	0.00927828	0.167231	0.193863	2.28334	0.35243	2.72203	0.809589	0.601312	High
TCGA.HT.A61B	0	1.46027	1.3899	0.00516601	0.289337	0.356003	2.29363	0.279827	3.04154	0.894778	0.954449	High
TCGA.DB.A64O	1	2.12329	0.0618971	0	0.148127	0.0328157	2.16778	0.420851	3.48236	0.857867	1.37253	High
TCGA.VM.A8CD	1	0.657534	0.177061	0	0.183043	0.0329879	2.13352	1.48883	3.79734	0.512062	1.88602	High
TCGA.DU.A7T6	1	1.49863	0.8175	0.0130368	0.741745	0.279584	1.94585	0.161547	2.79864	0.928797	1.16219	High
TCGA.DU.5847	0	1.50137	0.37856	0.133193	0.139555	0.442896	2.70934	2.04152	3.06534	1.10922	2.73788	High
TCGA.S9.A7R4	0	2.50411	1.38622	0	0.305906	0.0600046	1.98581	0.257483	3.60538	0.476319	0.559532	High
TCGA.FG.A87Q	0	0.476712	0.162008	0.272324	0.174086	0.266286	2.07828	1.21413	4.36145	0.676675	2.18249	High
TCGA.S9.A6TV	0	1.56438	1.40523	0.0437343	0.410584	0.138494	2.28298	0.37874	4.87789	1.18072	1.21916	High
TCGA.TM.A84C	1	1.34795	0.0501581	0.0840253	1.0286	0.0502532	1.98886	1.19284	3.66594	0.347198	1.97374	High
TCGA.S9.A6WN	0	2.20548	0.632132	0.00445921	0.322639	0.070646	1.11922	0.258536	3.2694	0.439719	0.766844	High
TCGA.TQ.A7RH	0	1.33151	2.21797	0	0.070957	0.166281	1.91196	0.349553	3.68598	1.02415	0.448148	Low
TCGA.FG.A6J3	0	1.85479	0.254809	0.0966278	0.337888	0.0167789	1.38074	0.33152	3.05371	0.610505	1.05781	High
TCGA.E1.A7YU	1	0.0630137	0.806971	0.0099672	0.127555	0.189653	2.14529	0.0727355	2.64138	0.427698	0.664522	High
TCGA.DU.A5TW	0	2.08219	2.24653	0.0316964	0.0839883	0.252554	2.79797	0.271551	2.40082	1.30701	0.529667	Low
TCGA.S9.A6U8	1	8.1863	1.32715	0	0.0822099	0.087303	1.64894	0.213784	3.54006	0.396657	0.436455	Low
TCGA.DU.8165	0	1.59452	0.296595	1.13037	0.312377	0.326151	2.56867	0.663142	3.72471	2.02194	2.73614	High
TCGA.P5.A5F6	0	0.106849	0	0	0.0609503	0.0762235	1.58005	0.262663	3.12284	0.780384	1.16499	High
TCGA.E1.A7Z6	1	2.69589	0.477889	0.00472534	0.0916906	0.0656254	1.6215	0.15071	3.42057	0.4188	0.779502	High
TCGA.HT.7882	1	0.309589	0.0730368	0.168537	1.32272	0.0898231	1.92913	2.30889	5.06063	0.302293	2.96572	High
TCGA.S9.A89Z	0	1.70685	1.00006	0.016801	0.967713	0.136069	2.48979	0.285015	2.80627	0.594725	1.03686	High
TCGA.S9.A7R8	1	2.63288	1.65603	0.0113042	0.119235	0.309308	3.17688	0.321186	3.89051	0.863798	0.979489	High
TCGA.DB.A64V	0	2.43562	1.06859	0	0.157798	0.122051	1.41031	0.287457	3.31631	0.278547	0.55359	Low
TCGA.S9.A6TZ	0	3.06849	1.26258	0.00273458	0.192515	0.0356114	2.08946	0.302752	3.53864	0.569494	0.631177	High
TCGA.HT.A74H	0	0.20274	0.196541	0.0729103	0.401532	0.0465984	1.69553	1.13498	3.62685	1.10368	1.91283	High
TCGA.S9.A6U1	0	2.15068	1.70957	0	0.123081	0.254166	2.21384	0.173592	3.02222	0.63479	0.482934	Low
TCGA.VM.A8C9	0	3.6	0.503505	0	0.224313	0.011959	1.41747	0.146953	2.69996	0.357416	0.607778	High
TCGA.FG.8187	0	1.67397	0.741236	0.00431994	0.185356	0.0601026	1.56711	0.22374	3.15504	0.407662	0.673466	High
TCGA.TM.A84L	1	3.40274	1.89782	0	0.146781	0.0924176	1.6059	0.250214	4.23945	0.456691	0.320074	Low
TCGA.S9.A7R7	0	8.21918	0.146825	0	0.533965	0.0301017	1.9813	0.265157	4.29482	0.74266	1.39227	High
TCGA.DB.A4XC	0	3.89315	0.980282	0.0073	0.201354	0.180962	1.99895	0.295159	2.90767	0.32482	0.708204	High
TCGA.HT.8563	0	2.35616	0.665434	0.0214948	0.443392	0.0817524	1.60205	0.467312	3.84164	1.12634	1.32857	High
TCGA.E1.A7YH	1	7.76712	1.16779	0.00836839	0.0966105	0.156968	2.13541	0.190323	3.32415	0.346501	0.584168	High
TCGA.E1.A7YV	1	2.70411	2.08452	0.294481	0.25435	1.06939	2.37195	0.372165	3.75701	0.512942	1.39639	High
TCGA.HT.A4DS	0	0.0191781	0.35339	0	0.233069	0.173645	1.88668	1.23478	2.48154	0.426132	1.5461	High
TCGA.HT.7884	0	0.939726	1.87648	0	0.117439	0.146837	1.57339	0.221614	2.99995	0.611706	0.239542	Low
TCGA.CS.6667	0	4.02466	1.05652	0.00370828	0.290502	0.0553577	1.86234	0.264913	2.71167	0.510319	0.591199	High
TCGA.DU.5854	0	0.70411	0.140914	0.206317	0.538872	0.176083	2.11159	0.692266	4.34583	0.82422	1.932	High
TCGA.HW.A5KK	1	1.06301	0.382362	0.0501425	0.0940602	0.0213824	1.89365	0.984218	4.68815	0.853502	1.68259	High
TCGA.DU.A7TJ	0	0.0465753	0.0684125	0.158188	1.20088	0.348311	2.56061	1.09472	2.89372	0.865253	2.42045	High
TCGA.E1.A7YI	1	0.30411	1.12931	0	0.347475	0.996102	2.52868	0.273662	3.48457	0.691026	1.67791	High
TCGA.S9.A6U9	0	7.99452	0.442445	0	0.230128	0.0141497	1.41748	0.312484	3.58003	0.370201	0.864967	High
TCGA.S9.A7R3	0	8.25479	0.717407	0	0.191099	0.0520683	1.92755	0.314377	3.7943	0.581577	0.930834	High
TCGA.E1.A7Z2	1	1.09041	0.105017	0.00422555	0.108656	0.199881	2.3839	0.577497	2.313	0.646877	1.37803	High
TCGA.HT.A74J	0	0.876712	1.60173	0	0.107937	0.058418	1.73968	0.159625	3.32997	0.348546	0.219048	Low
TCGA.E1.A7YL	1	1.34795	0.553528	0.716976	0.248561	0.470467	2.5838	1.54097	4.30946	0.495121	2.58431	High
TCGA.QH.A6XC	0	1.39178	0.111257	0.247149	0.279252	0.0580011	2.49767	0.78249	2.38943	0.482581	1.49379	High
TCGA.P5.A731	0	0.750685	0.512875	0.0268336	0.382913	0.118493	2.06216	0.575408	2.59026	0.336656	1.0796	High
TCGA.FG.A4MW	1	1.53151	0.0289142	0.150688	0.479727	0.226498	2.73002	1.18327	2.7337	0.493407	2.02625	High
TCGA.E1.A7Z3	1	6.12329	1.19045	0	0.200943	0.0677313	1.97011	0.113239	2.81923	0.573535	0.469557	Low
TCGA.HT.8110	0	1.14795	0.080122	0.269281	1.4779	0.308981	2.33266	0.802904	2.80309	0.981756	2.33554	High
TCGA.VW.A8FI	1	0.671233	0.383506	0.27648	0.371542	0.248959	2.76197	1.22603	4.26195	0.849393	2.26887	High
TCGA.DU.A7TG	1	3.70137	0.377137	0	0.236847	0.0697223	1.67965	0.203979	2.87721	0.477928	0.86164	High
TCGA.FG.A4MU	0	0.893151	0.116323	0.289021	0.674913	0.244993	2.75932	1.38843	4.07959	0.639826	2.48499	High
TCGA.TM.A84Q	0	2.11507	1.53081	0	0.0666846	0.0592718	2.39	0.270013	2.76619	0.515245	0.379441	Low
TCGA.DU.7013	1	0.736986	0.0739364	0.861641	0.311367	0.659512	2.53224	0.620026	2.10588	0.782617	2.30944	High
TCGA.HT.8013	1	5.29589	1.37234	0.00352936	0.137913	0.106932	2.21448	0.161887	3.03237	0.558214	0.484436	Low
TCGA.HT.7902	0	2.61918	0.762828	0	0.0890689	0.126695	1.92897	0.132941	3.85488	0.644926	0.867092	High
TCGA.DU.A7TI	1	3.2411	1.37671	0.00475223	0.28313	0.0751767	1.86219	0.647104	3.24695	0.719557	0.836737	High
TCGA.DU.A5TS	0	2.6411	1.42947	0	0.112164	0.260416	2.1355	0.109886	2.89372	1.01202	0.694719	High
TCGA.P5.A5F2	0	0.663014	0.508218	0	0.0582575	0.0415593	2.26131	0.0755796	2.97008	0.534729	0.751319	High
TCGA.DU.7006	1	0.956164	0.138869	0.577664	0.543673	0.20396	2.43238	0.888844	2.90853	0.905584	2.12014	High
TCGA.HT.A617	0	1.34521	0.109381	0.0103495	0.211277	0.0312323	2.31244	1.10738	3.60017	0.702344	1.76577	High
TCGA.DU.A5TP	0	2.7726	1.35738	0	0.397043	0.128586	2.63676	0.521546	2.8863	0.663084	0.88012	High
TCGA.DU.7012	1	0.545205	0.0505125	0.456788	0.226745	0.0891629	1.94596	0.760914	2.31944	1.13102	1.77598	High
TCGA.E1.A7YK	1	1.03562	0.885243	0.00845266	0.380971	0.0915219	1.983	0.298776	4.72883	0.596331	1.07546	High
TCGA.VM.A8CF	0	1.66849	0.434071	0	0.110934	0	2.13565	0.849579	3.81949	0.834493	1.44688	High
TCGA.HT.7881	0	2.95616	0.852985	0	0.123493	0.10369	1.7601	0.0535716	3.16842	0.698916	0.670989	High
TCGA.S9.A6U0	1	2.03288	0.0659322	0.279705	1.45909	0.0691279	2.15662	0.652665	3.40154	0.669252	1.97588	High
TCGA.DU.6402	1	0.586301	0.0181208	0.311033	0.560393	0.506297	2.73895	1.36446	2.73672	0.617907	2.53492	High
TCGA.HT.7860	0	0.0410959	0.0209911	0.442219	0.237502	0.0887635	2.626	0.466966	3.14272	0.780202	1.6756	High
TCGA.DU.A5TT	0	2.03562	0.0772165	0.0420462	0.201911	0.325427	2.02357	0.527226	2.81796	1.44764	1.83916	High
TCGA.HT.7854	0	3.29041	0.0141545	0	0.168679	0.0727841	1.62584	0.634416	3.6294	0.59302	1.41754	High
TCGA.TM.A84I	0	2.33973	2.22487	0.307308	0.139014	0.227631	2.71194	0.394546	2.94241	0.571327	0.516134	Low
TCGA.HT.7601	0	0.419178	0.412803	0	0.322332	0.111639	2.15042	0.218322	2.82966	0.459223	0.964018	High
TCGA.WY.A85D	0	3.14247	0.985169	0	0.0933639	0.0425697	2.14687	0.271028	2.76941	0.545711	0.615076	High
TCGA.S9.A7IX	1	2.24384	0.158141	0.00370532	0.21922	0.170019	2.33594	0.332216	2.89309	0.941148	1.39174	High
TCGA.DU.A76L	1	2.23014	0.420475	0.156313	0.971081	0.28242	2.06985	1.75535	4.25452	0.799829	2.62029	High
TCGA.HT.A614	0	0.224658	1.23962	0	0.145656	0.134126	2.01793	0.314806	2.86815	0.643749	0.650632	High
TCGA.CS.6186	1	1.47397	0	0.00570483	0.11506	0.301993	3.143	0.198824	2.79057	0.453955	1.38266	High
TCGA.HT.A61C	1	1.47123	0.517334	0.0918094	0.440112	0.653111	2.53523	0.62208	2.6836	0.963865	1.93926	High
TCGA.HT.A5RA	0	2.27945	0.13735	0.439018	1.13618	0.286304	3.19893	1.49615	2.33556	0.859825	2.68542	High
TCGA.DU.7290	1	0.863014	0.0728152	0.064307	0.304451	0.141747	2.10564	0.757004	4.3325	1.63713	2.14296	High
TCGA.HT.7482	0	8.91233	0.932244	0	0.1623	0.116961	1.57297	0.208406	3.17224	0.7057	0.729435	High
TCGA.HT.8015	0	0.00821918	0.123156	0	0.256636	0.18519	2.03975	0.167303	2.70217	0.789315	1.21027	High
TCGA.S9.A7IZ	0	1.66575	1.38683	0	0.184592	0.041302	2.06985	0.192225	2.89926	0.725887	0.475698	Low
TCGA.RY.A83Z	0	0.824658	1.19293	0.303294	0.0587245	0.602467	2.53866	0.306396	2.86752	1.32484	1.51713	High
TCGA.S9.A89V	0	1.5589	1.16562	0.0278823	0.491392	0.00474658	2.12903	0.809027	3.94662	0.348457	1.03576	High
TCGA.TM.A84B	1	2.07671	0.105239	0.794863	0.137932	0.336979	3.02633	0.429925	2.36588	1.18443	2.05855	High
TCGA.HT.8011	0	1.35342	0.603087	0.742348	1.18694	0.186482	3.01404	0.409931	4.25068	1.28027	2.25209	High
TCGA.HT.7879	0	0.306849	2.43067	0	0.16014	0.0891918	2.06475	0.221897	3.20904	0.362394	-0.0664045	Low
TCGA.FG.8191	0	2.71781	0.891629	0	0.246819	0.0569119	1.83012	0.490361	3.86942	0.539023	0.956879	High
TCGA.QH.A6CX	1	1.01918	0.0699532	0.0448588	0.520536	0.0153075	1.76755	1.00554	4.36302	0.511738	1.77687	High
TCGA.E1.A7YN	1	1.99178	0.168838	0.320988	1.59693	0.1505	1.52691	0.959248	5.50109	0.87794	2.52496	High
TCGA.CS.6188	1	2.23014	0.0264367	0.0962185	0.699578	0.281511	2.55443	1.05826	2.71432	0.524129	2.02862	High
TCGA.FG.5963	1	2.12329	0.899227	0.00373894	0.612508	0.120046	1.86075	0.482112	3.08522	0.739912	1.08923	High
TCGA.TQ.A7RP	0	2.50411	0.0825867	0.095803	0.0913873	0.127976	2.16317	0.701258	4.7311	0.456103	1.66075	High
TCGA.S9.A6UA	1	0.487671	0.387123	0.0310267	0.556834	0.129104	1.63161	0.561988	4.06316	0.508626	1.40237	High
TCGA.HT.A5RC	1	0.443836	0.0512312	0.139875	0.472871	0.169285	2.09417	1.44102	4.57681	0.819287	2.40257	High
TCGA.DU.A5TR	0	2.48767	1.35662	0.0052601	0.235636	0.0524306	1.7173	0.393208	3.44838	0.471307	0.572907	High
TCGA.HT.7477	0	2.02192	2.32748	0	0.407106	0.96266	2.56061	0.352753	2.72255	1.18006	1.2239	High
TCGA.DH.A66G	0	1.43288	0.781683	0	0.234249	0.169968	2.05013	0.173555	3.14217	0.490806	0.826745	High
TCGA.FG.6692	1	1.53699	0.308081	0.187412	1.76146	0.199581	3.11454	1.75936	3.25335	0.727123	2.82571	High
TCGA.TQ.A7RJ	0	3.36712	1.07764	0.00394646	0.160148	0.16623	1.95957	0.316347	3.95151	0.67494	0.914326	High
TCGA.S9.A7J0	0	1.66849	2.00949	0.00814126	0.101332	0.990046	2.63018	0.419728	3.01541	0.297335	1.07152	High
TCGA.DU.8162	1	1.21644	0.166588	0.00720292	0.368257	0.168964	1.79486	0.153153	2.10516	0.719149	1.06424	High
TCGA.HT.7858	0	4.21918	1.22202	0	0.115801	0.10312	2.21202	0.284715	2.5557	0.637001	0.584578	High
TCGA.DU.A5TU	0	2.18082	1.20199	0.389986	0.211215	0.0737042	2.38032	0.315412	1.96265	0.894	0.824329	High
TCGA.TM.A84M	0	2.06575	2.27139	0.00487855	0.129031	0.569425	2.04109	0.122245	2.93702	0.441794	0.362256	Low
TCGA.HW.A5KL	0	2.40548	1.66673	0	0.0783379	0.0574396	2.10561	0.186497	2.66696	0.364902	0.158668	Low
TCGA.DB.A64P	0	2.50959	1.53159	0.0047236	0.205458	0.518015	1.61604	0.228021	1.87329	0.218154	0.475704	Low
TCGA.HT.7485	0	0.334247	0.326658	0	0.0519009	0.044289	1.44296	0.0804824	1.50139	0.654723	0.582597	High
TCGA.HT.7687	0	0.00821918	1.72648	0	0.321461	0.221966	1.59625	0.228771	1.98336	0.441872	0.246317	Low
TCGA.DU.5870	0	15.1945	1.16438	0.0116132	0.144311	0.145951	1.70747	0.0428424	1.39409	0.304135	0.170157	Low
TCGA.E1.5302	1	4.17808	0.407397	0.0120071	0.162724	0.204674	2.01029	0.0730615	1.44293	0.410708	0.695674	High
TCGA.TM.A84T	0	1.98356	1.66528	0	0.0712719	0.100082	2.18532	0.195874	2.71091	0.581361	0.298536	Low
TCGA.TM.A84H	0	2.53699	2.1766	0.00412223	0.12063	0.224237	1.67072	0.291716	2.48469	0.420374	0.0817472	Low
TCGA.DU.7294	0	7.86027	1.69259	0	0.143998	0.138854	1.70447	0.0417433	1.22841	0.277679	-0.128038	Low
TCGA.DH.A66D	0	2.31781	1.51415	0.00405816	0.225301	0.0683556	1.96311	0.429396	2.39542	0.414687	0.398651	Low
TCGA.DU.A6S8	0	1.85753	2.62363	0.00505425	0.129074	0.191864	1.89719	0.210461	2.17752	0.323218	-0.256598	Low
TCGA.FG.A710	0	3.05479	1.51954	0	0.138508	0.193927	1.73558	0.501136	2.05112	0.23049	0.379422	Low
TCGA.QH.A6CZ	0	0.764384	2.06752	0	0.167611	0.11092	1.67507	0.14521	1.76605	0.270367	-0.196896	Low
TCGA.DU.7007	1	5.24658	0.518149	0.247072	0.316411	0.13045	2.19961	0.190564	1.79701	1.09674	1.1261	High
TCGA.HT.7467	0	0.00821918	1.22519	0	0.267409	0.144184	1.58823	0.109628	2.69775	0.410668	0.412069	Low
TCGA.S9.A6TX	0	3.41096	1.47279	0	0.19383	0.205364	1.62416	0.107395	2.25069	0.255084	0.210793	Low
TCGA.HT.8114	0	2.84932	0.918745	0	0.153406	0.0640396	1.48875	0.184118	2.02854	0.600415	0.466418	Low
TCGA.HT.8105	0	0.520548	2.33383	0	0.58713	0.224241	1.88125	0.453512	2.71693	0.350291	0.274845	Low
TCGA.FG.6691	0	3.44384	0.968778	0	0.162695	0.124738	2.07079	0.142575	2.02231	0.620344	0.556433	Low
TCGA.HW.8322	0	2.07671	2.39925	0	0.19693	0.331736	1.61787	0.19026	1.69084	0.188586	-0.170289	Low
TCGA.DB.A75K	0	1.00822	1.64225	0	0.281332	0.104857	1.56378	0.279106	2.85091	0.513319	0.340046	Low
TCGA.HT.7681	0	3.72329	0.557929	0	0.164711	0.113969	1.75417	0.109597	1.31306	0.422425	0.513444	Low
TCGA.S9.A6WD	0	6.27123	1.47962	0	0.0934379	0.0992031	1.68464	0.0799139	1.67584	0.484499	0.0819885	Low
TCGA.DU.8168	0	1.18082	2.02569	0.0668899	0.320304	0.570322	1.97439	0.226025	1.60717	0.288604	0.382986	Low
TCGA.TM.A84J	0	2.0137	1.24605	0.68487	0.589007	0.152639	2.55036	0.145355	1.88371	0.46029	0.861682	High
TCGA.TM.A84S	0	1.24384	1.20852	0	0.067893	0.202093	1.58009	0.218492	2.23084	0.383266	0.40417	Low
TCGA.DU.6392	0	17.5973	0.654437	0.188755	0.333335	0.397238	2.32793	0.189877	1.38126	0.442476	0.994078	High
TCGA.HT.7474	0	0.312329	0.243259	0.00708141	0.186819	0.0804333	2.00106	0.126646	1.93664	0.60452	0.83881	High
TCGA.DU.5855	0	0.567123	1.19835	0	0.229415	0.0646636	1.81942	0.149486	2.43886	0.908901	0.548405	Low
TCGA.S9.A7QW	0	1.25479	1.53813	0	0.0465177	0.175029	2.33826	0.124087	1.87863	0.514148	0.257938	Low
TCGA.HT.A619	0	1.78356	2.26515	0.00533755	0.19502	0.239118	2.0102	0.15132	1.18188	0.403678	-0.147973	Low
TCGA.HT.7692	0	0.246575	2.05899	0	0.0713096	0.291257	1.73354	0.18762	1.7909	0.329456	-0.00122551	Low
TCGA.WY.A85A	0	3.61644	1.57483	0	0.0698085	0.0797022	2.37957	0.20079	2.25227	0.320934	0.191949	Low
TCGA.CS.4943	1	3.03014	1.01624	0.0151529	0.157881	1.15552	2.65831	0.0693185	0.645726	0.298585	1.18735	High
TCGA.E1.A7YO	1	6.25205	2.75294	0.00458904	0.145618	0.353459	1.52855	0.192294	1.18749	0.248925	-0.389433	Low
TCGA.DB.A4XA	0	1.56986	1.68313	0	0.0769746	0.153729	1.62016	0.316432	2.49419	0.237579	0.181656	Low
TCGA.DH.A669	1	2.51781	0.957526	0	0.157104	0.428226	2.02067	0.398335	1.44037	0.708132	0.935417	High
TCGA.DB.A64R	0	2.61644	2.29808	0	0.0532561	0.173788	1.68917	0.141525	1.39722	0.331069	-0.312786	Low
TCGA.RY.A847	0	2.55616	1.08793	0	0.2388	0.144228	1.63676	0.0393369	2.21121	0.352422	0.345457	Low
TCGA.HT.7476	0	0.545205	1.3992	0	0.348838	0.0696607	2.1494	0.228196	1.49534	0.778026	0.406643	Low
TCGA.DU.A7T8	1	11.5863	1.82592	0	0.110928	0.067888	1.6883	0.183468	2.49695	0.458579	0.0576084	Low
TCGA.DU.6394	1	1.86849	1.07934	0	0.116141	0.0752051	1.68173	0.146242	0.665346	0.642798	0.222248	Low
TCGA.HW.7493	0	5.7726	0.23745	0	0.146704	0.0798877	1.99543	0.0622844	1.36763	0.590763	0.704208	High
TCGA.DU.7009	1	12.863	1.07641	0	0.092918	0.3937	1.78344	0.108553	1.07514	0.724124	0.577953	High
TCGA.DU.5849	0	1.2137	1.06433	0	0.179301	0.363274	1.65199	0.167303	1.75412	0.56191	0.631812	High
TCGA.DU.5871	0	1.57808	0.853668	0	0.160094	0.0316721	2.12596	0.0718448	1.72816	0.735063	0.494964	Low
TCGA.RY.A845	0	1.63288	1.52656	0	0.085589	0.157391	1.98497	0.105878	2.61189	0.240616	0.198867	Low
TCGA.HT.7676	0	0.0136986	1.01666	0	0.0974659	0.0909356	1.84984	0.170481	1.29212	0.702942	0.404457	Low
TCGA.S9.A6WH	0	3.2137	1.80242	0	0.109945	0.111073	1.68943	0.0655865	1.49378	0.191895	-0.19957	Low
TCGA.HT.8104	0	1.01918	0.0549996	0.106534	0.77215	0.379845	2.75902	0.636271	2.01512	0.778444	1.90004	High
TCGA.DU.7010	1	1.24932	1.23162	0.0896824	0.36944	0.224634	2.71598	0.179997	1.60444	1.00894	0.816755	High
TCGA.VM.A8CE	0	3.26301	1.81654	0	0.105287	0.115886	1.67989	0.309685	2.85463	0.296632	0.166649	Low
TCGA.R8.A73M	0	4.94795	2.10189	0	0.119264	0.064664	1.81639	0.0435926	0.891277	0.237731	-0.44297	Low
TCGA.E1.A7Z4	1	12.0877	0.69703	0	0.0850285	0.0307291	2.3202	0.139963	2.22824	0.557919	0.614502	High
TCGA.HT.7874	0	3.09589	0.521171	0	0.262357	0.140452	1.55889	0.166474	1.56197	0.332287	0.593048	High
TCGA.DH.A7UU	0	1.14247	1.73778	0.186512	0.119769	0.328606	2.52428	0.218091	2.29908	0.405593	0.500824	Low
TCGA.S9.A7IQ	0	3.01096	0.691207	0	0.187305	0.0974245	1.80084	0.0931068	2.14144	0.389388	0.536851	Low
TCGA.HT.7605	0	0.380822	0.568387	0.00613735	0.101767	0.12527	1.46703	0.110356	2.32274	0.434526	0.606358	High
TCGA.DU.6406	1	1.40274	0.0587592	0.311487	0.64228	0.36398	2.8932	0.945999	1.70231	1.20068	2.25699	High
TCGA.DU.6403	1	0.969863	0.435415	0.755761	0.590019	0.818362	2.27064	0.336957	2.14927	1.07459	2.22434	High
TCGA.TQ.A7RG	0	1.6411	1.91459	0	0.104152	0.130684	1.53203	0.223429	3.17634	0.217878	0.0747627	Low
TCGA.TM.A7CF	0	5.44932	0.844188	0.00532782	0.121805	0.0582981	1.706	0.077505	1.25498	0.666322	0.373604	Low
TCGA.E1.5307	1	4.8274	0.711368	0.00424615	0.0864597	0.0424564	2.31294	0.0620802	0.836452	0.460447	0.347827	Low
TCGA.WH.A86K	0	1.10959	1.21207	0.00579885	0.0436074	0.0577053	1.88359	0.293139	2.69259	0.447175	0.439472	Low
TCGA.HW.8319	1	3.31233	1.21551	0.170745	0.219393	0.15358	2.31988	0.174564	2.23493	0.522915	0.599754	High
TCGA.HW.7495	0	2.95342	1.15258	0.00438744	0.0892537	0.167929	1.62748	0.12548	2.83614	0.339497	0.423533	Low
TCGA.P5.A5EV	0	0.0191781	0.802571	0	0.0757009	0.320028	1.77249	0.129288	1.36533	0.735333	0.692699	High
TCGA.CS.5397	1	0.531507	0.048773	0.0305083	0.162968	0.141251	2.53753	0.262145	2.06284	0.819363	1.23927	High
TCGA.RY.A840	0	2.33973	1.71378	0.00486933	0.0636144	0.185265	1.66501	0.122023	1.27578	0.224397	-0.0884026	Low
TCGA.CS.6669	0	4.09315	0.122584	0	0.17062	0.0891502	1.73378	0.0936049	1.40235	0.732668	0.817714	High
TCGA.HT.7694	0	0.575342	0.399901	0	0.274808	0.0896969	1.72879	0.167065	1.94308	0.342394	0.687081	High
TCGA.DU.8167	0	1.29041	1.25237	0	0.184198	0.111684	2.20552	0.221444	2.25877	0.607787	0.507812	Low
TCGA.FG.8186	0	1.33425	1.37079	0	0.144085	0.160046	1.55557	0.25743	2.17017	0.174601	0.245595	Low
TCGA.DB.5270	0	10.2274	0.374551	0	0.153173	0.103635	1.96619	0.138175	1.02104	0.580592	0.653463	High
TCGA.FG.A70Y	0	2.37808	1.00725	0.00438162	0.100878	0.0176769	1.81474	0.15502	2.49828	0.412731	0.38629	Low
TCGA.HW.7487	0	3.7863	1.23902	0	0.200115	0.388641	1.74256	0.113606	1.97149	0.357243	0.508679	Low
TCGA.HT.7616	1	0.0191781	1.15281	0	0.589524	0.10091	1.45922	0.248814	2.58158	0.274247	0.505492	Low
TCGA.QH.A65R	0	1.26301	1.59368	0	0.232895	0.31902	1.73065	0.569063	1.7879	0.409622	0.556424	Low
TCGA.HT.7686	0	3.56164	0.567497	0.190007	0.417038	0.04856	1.91336	0.144041	1.80703	0.773543	0.848943	High
TCGA.HT.8012	0	0.783562	1.94539	0	0.0818195	0.116931	1.77339	0.196897	1.97198	0.28818	-0.0799426	Low
TCGA.DU.6400	1	0.10137	1.95371	0.0214986	0.116035	0.117367	1.69805	0.111012	1.20421	0.172201	-0.272928	Low
TCGA.DH.5141	0	2.65205	0.889081	0	0.130364	0.0796382	1.56862	0.0799331	1.15776	0.0886368	0.125447	Low
TCGA.HT.7608	0	1.83836	0.304297	0	0.151029	0.110947	1.29546	0.0262883	1.79879	0.419514	0.582523	High
TCGA.FG.8188	0	1.24658	1.03022	0.0496875	0.123	0.0775571	1.8128	0.158544	2.64811	0.757381	0.60666	High
TCGA.HT.7606	0	1.4411	0.41673	0.00386475	0.0893233	0.371325	2.10237	0.238871	1.96375	1.11658	1.26252	High
TCGA.P5.A5F4	0	0.632877	1.60905	0.010553	0.175504	0.268516	2.15359	0.0955179	2.0959	0.703192	0.409668	Low
TCGA.DU.7292	1	0.663014	0.252656	0.303375	0.441019	0.106445	2.19328	0.494789	2.09898	0.677299	1.36169	High
TCGA.QH.A6X8	0	1.39452	1.3414	0.0254372	0.0792563	0.1403	1.55014	0.314106	2.20598	0.42359	0.365702	Low
TCGA.S9.A6U5	0	2.71781	1.27919	0	0.121676	0.0259066	1.49324	0.2896	2.05702	0.187873	0.163896	Low
TCGA.W9.A837	0	4.25479	1.32234	0	0.134544	0.119895	1.68305	0.131832	1.41436	0.157426	0.0617692	Low
TCGA.F6.A8O4	0	0.0164384	0.778237	0	0.0824171	0.0910567	2.16632	0.0274137	1.28199	0.510026	0.394775	Low
TCGA.HT.7471	0	0.0109589	1.83361	0	0.351237	0.434265	1.7636	0.233531	1.49369	0.249089	0.280266	Low
TCGA.CS.5396	0	4.46849	0.583265	0	0.0964356	0.178217	1.44868	0.091693	1.6717	0.409735	0.531503	Low
TCGA.FG.A713	0	1.70411	0.694247	0	0.265058	0.152915	1.73575	0.0780824	2.33937	0.395583	0.619774	High
TCGA.DU.6410	0	0.663014	1.50148	0.00383177	0.081693	0.450468	1.85346	0.042301	0.244538	0.473914	0.186218	Low
TCGA.HT.7604	0	10.2055	1.42109	0	0.104987	0.051022	2.33279	0.0994227	1.09975	1.90871	0.62237	High
TCGA.HW.A5KJ	1	2.63562	1.81724	0	0.253436	0.279994	1.90017	0.460463	1.8662	0.0850245	0.265245	Low
TCGA.S9.A7QX	0	1.54521	1.51146	0	0.0809834	0.057901	2.0945	0.218201	2.30255	0.886509	0.39851	Low
TCGA.HT.7688	0	2.6411	0.735482	0	0.178233	0.11868	1.89955	0.0928001	1.7983	0.550079	0.558494	High
TCGA.HT.7472	0	0.00273973	0.656172	0	0.13337	0.114273	2.14372	0.191834	2.53407	0.650262	0.807888	High
TCGA.QH.A6CY	0	1.11781	0.988296	0	0.138557	0.0996227	1.45514	0.0919163	2.19288	0.380539	0.339803	Low
TCGA.HT.8558	0	1.14521	0.204693	0	0.243571	0.146606	1.9061	0.106773	1.82374	0.383369	0.80791	High
TCGA.CS.5394	0	0.0219178	1.34711	0.00391025	0.165421	0.469886	1.71784	0.139099	0.810068	0.24581	0.334805	Low
TCGA.R8.A6MK	0	7.40274	0.95341	0	0.100119	0.177672	1.60448	0.227544	2.17201	0.233947	0.459063	Low
TCGA.HT.A5R5	0	0.0109589	0.438913	0	0.111955	0.00537461	1.53988	0.334579	1.94193	0.17128	0.557265	Low
TCGA.HT.A74L	0	0.920548	2.04106	0	0.0631118	0.359283	1.49008	0.220784	2.41913	0.276176	0.119206	Low
TCGA.DB.A64W	1	1.2	1.77399	0	0.191135	0.822925	1.69344	0.191852	1.55685	0.843936	0.806024	High
TCGA.DU.7018	1	2.55616	1.19462	0	0.24962	0.278312	1.83064	0.0614418	0.709711	0.433864	0.284179	Low
TCGA.FG.8181	0	2.36164	0.0650609	0	0.281326	0.167242	1.99981	0.114036	2.74405	0.406993	1.05422	High
TCGA.TQ.A8XE	1	2.6137	1.6136	0	0.0996378	0.0893607	1.81996	0.153149	2.01927	1.42313	0.470975	Low
TCGA.DB.A4XB	0	2.51781	1.74841	0	0.0630361	0.192245	2.19616	0.210877	2.17902	1.09619	0.470461	Low
TCGA.TM.A7C5	0	4.10959	2.07368	0	0.175261	0.213602	1.63852	0.197662	1.866	0.184094	-0.0972901	Low
TCGA.HT.A615	0	1.41096	1.40075	0	0.104134	0.195862	1.48434	0.412846	2.39432	0.574323	0.516696	Low
TCGA.DB.5274	0	6.27123	1.21011	0	0.128816	0.482782	1.21672	0.130683	1.15014	0.280575	0.388159	Low
TCGA.WY.A85E	0	1.73425	1.99857	0.0738274	0.122875	0.176382	2.67584	0.204514	2.02186	0.251654	0.107232	Low
TCGA.TM.A84G	0	3.3863	2.12087	0	0.0899594	0.168461	1.52033	0.178829	1.23822	0.189171	-0.295432	Low
TCGA.DU.6397	1	3.83836	1.11174	0	0.206825	0.185364	1.54236	0.136121	1.70977	0.270653	0.309653	Low
TCGA.FG.A6IZ	0	1.25205	2.06997	0	0.0581619	0.160699	1.34584	0.184345	0.820024	0.319708	-0.314254	Low
TCGA.E1.5303	1	5.62192	0.143969	0	0.115575	0.0262453	1.44972	0.168486	1.67745	0.420297	0.663404	High
TCGA.DU.7302	0	5.02466	0.946157	0	0.181343	0.110757	1.75782	0.0737456	0.776372	0.60051	0.302357	Low
TCGA.HW.7491	0	5.69315	1.75143	0	0.171684	0.220458	1.48126	0.0851095	0.607348	0.195142	-0.192186	Low
TCGA.RY.A83X	0	2.5726	2.03004	0	0.107272	0.13199	1.82769	0.138484	2.53422	0.275139	-0.0569736	Low
TCGA.FG.5965	1	3.06849	0.442733	0.00335108	0.238059	0.193751	2.16664	0.0731837	1.7345	0.556068	0.801843	High
TCGA.FG.5962	0	3.98082	0.863963	0	0.116293	0.0753046	1.84801	0.0532029	1.62371	0.358439	0.313359	Low
TCGA.HW.7486	0	4.71507	0.781428	0.00370827	0.128489	0.132889	1.53508	0.0274322	1.72195	0.502185	0.420631	Low
TCGA.DB.A75M	0	1.49041	1.01719	0	0.112751	0.0695871	1.93788	0.169982	1.93782	0.541199	0.427258	Low
TCGA.DU.7301	1	2.1589	1.24158	0.042083	0.086116	0.149337	1.79145	0.137965	1.40191	0.389281	0.233857	Low
TCGA.KT.A74X	0	1.2	1.56281	0.00319899	0.0685023	0.118321	1.60578	0.200397	1.63186	0.435315	0.0918523	Low
TCGA.VM.A8CB	0	0.00821918	2.33063	0	0.0994773	0.116872	1.71703	0.128521	1.593	0.432705	-0.305338	Low
TCGA.CS.5393	0	3.34795	0.750473	0	0.166822	0.0953299	1.86326	0.0486336	1.64836	0.695707	0.529755	Low
TCGA.DB.A4XF	0	2.79726	1.10265	0.00507491	0.211315	0.0850152	1.94263	0.0918133	1.88267	0.433827	0.337175	Low
TCGA.S9.A6WI	0	7.08219	0.441305	0.00357672	0.354988	0.0845589	1.86109	0.115454	2.51633	0.502853	0.811402	High
TCGA.S9.A7QZ	0	2.26301	2.20174	0	0.204749	0.246965	1.55332	0.168541	2.08477	0.190257	-0.11696	Low
TCGA.HT.7610	0	4.67397	1.31735	0	0.215388	0.0912001	2.03337	0.192331	1.3831	0.492605	0.266298	Low
TCGA.CS.6290	1	3.11507	0.482918	0	0.161214	0.0292411	1.40499	0.356047	2.47332	0.48969	0.758833	High
TCGA.P5.A5F1	0	0.490411	0.520898	0.02597	0.0634754	0.0263108	1.76135	0.183303	2.01031	0.71739	0.684192	High
TCGA.DU.7011	1	8.76712	0.770433	0.00376224	0.351691	0.394895	1.64475	0.280052	1.64131	0.314646	0.814051	High
TCGA.TM.A7CA	0	2.89863	1.98759	0	0.117631	0.114827	2.04251	0.151703	2.03781	0.379193	-0.0409398	Low
TCGA.HT.A5R7	0	1.68493	0.669739	0.00537375	0.18277	0.130311	2.13291	0.0970517	2.60384	0.380565	0.682152	High
TCGA.DU.6395	1	4.08493	1.05851	0	0.100845	0.0862661	2.02419	0.0795647	1.05831	0.633958	0.291135	Low
TCGA.HT.A74O	0	0.00821918	1.37857	0	0.0847117	0.0761192	1.90789	0.547092	1.68211	0.735865	0.515381	Low
TCGA.FG.7637	0	3.33973	1.5033	0	0.296855	0.460086	1.55372	0.242428	1.13765	0.267267	0.382504	Low
TCGA.CS.5395	1	1.75068	0.188953	0.984407	0.156333	0.217037	2.45377	0.29169	0.668479	0.650459	1.4122	High
TCGA.DU.7008	0	13.0192	1.59335	0.00605	0.0922624	0.167977	2.26381	0.139953	0.657301	0.327616	0.00681156	Low
TCGA.CS.4942	1	3.65753	0.503153	0	0.114595	0.152158	1.94547	0.131206	1.04488	0.930112	0.75098	High
TCGA.HT.7677	0	1.35342	2.36322	0	0.143215	0.263432	1.52266	0.235939	1.74359	0.560019	-0.0684901	Low
TCGA.E1.5304	1	3.4274	0.435101	0.00432931	0.0764026	1.35908	2.61122	0.0938962	0.549856	1.77072	2.16686	High
TCGA.TQ.A7RN	0	2.81096	1.87196	0.0173739	0.142548	0.33371	1.64168	0.194826	1.69056	0.625516	0.245301	Low
TCGA.S9.A6WL	0	2.59178	1.80019	0	0.252536	0.333029	1.57947	0.223907	2.13569	0.392243	0.286622	Low
TCGA.QH.A6CW	0	1.13425	1.41751	0	0.137861	0.236083	1.37978	0.143656	2.20795	0.871644	0.463728	Low
TCGA.WY.A85C	0	3.90685	2.10542	0.0820578	0.156103	0.107142	2.28323	0.335623	2.32118	0.727257	0.254965	Low
TCGA.QH.A6X3	0	0.857534	1.54021	0	0.161817	0.125199	1.69722	0.146986	2.6164	0.591683	0.306135	Low
TCGA.FG.A4MX	0	1.5589	2.86942	0	0.117224	0.124394	2.61559	0.191621	2.5443	0.260016	-0.33312	Low
TCGA.DB.A64U	0	2.31781	1.80616	0	0.0623094	0.194077	1.6199	0.271884	2.88716	0.332851	0.215978	Low
TCGA.DU.7014	1	9.78356	1.32173	0.305237	0.272553	0.0648777	2.1688	0.185294	1.42153	0.556556	0.434099	Low
TCGA.HT.7690	0	0.00821918	0.922646	0	0.285232	0.102243	2.27556	0.171392	2.34514	0.514436	0.643012	High
TCGA.QH.A6X5	0	1.36164	0.814224	0	0.152632	0.0622549	1.49415	0.104214	3.12306	0.321878	0.510066	Low
TCGA.QH.A86X	0	0.923288	1.91938	0	0.148306	0.123778	1.55567	0.267975	2.08771	0.194186	-0.0460759	Low
TCGA.FG.A4MT	0	3.18904	1.76444	0	0.128067	0.128649	1.75426	0.216049	1.90153	1.23121	0.384248	Low
TCGA.DU.7015	0	7.56438	0.61758	0	0.16171	0.104697	1.76427	0.247813	1.393	0.754041	0.696087	High
TCGA.HT.A61A	0	0.531507	0.687688	0	0.156608	0.0805272	1.73283	0.0742602	2.473	0.703015	0.656201	High
TCGA.E1.5318	1	6.51781	1.35712	0	0.263368	0.13474	1.66815	0.172704	0.679662	0.329264	0.0851324	Low
TCGA.HT.7602	0	2.48767	0.541803	0	0.253371	0.214231	1.69963	0.0714804	2.2275	0.640918	0.812451	High
TCGA.HW.7489	1	3.45753	0.722552	0	0.11461	0.0565594	1.95995	0.0825179	1.50984	0.48648	0.428873	Low
TCGA.HT.8018	1	3.15616	0.478938	0.0108113	0.464358	0.132959	1.87407	0.313966	2.25659	0.923759	1.11773	High
TCGA.DB.5281	0	6.52329	0.833182	0.00310339	0.368758	0.109093	2.26219	0.0898335	1.27871	0.514766	0.523313	Low
TCGA.DB.A64L	0	2.01644	1.49273	0.0106633	0.131441	0.0688215	1.71263	0.398533	2.32599	0.142555	0.221543	Low
TCGA.S9.A6WP	0	1.55342	1.90306	0	0.218176	0.174871	1.60141	0.330869	2.89973	0.36047	0.244447	Low
TCGA.DU.8164	0	1.78356	1.91846	0	0.220985	0.267286	1.60431	0.192949	1.19584	0.16269	-0.0668248	Low
TCGA.HT.7875	0	0.0273973	1.59251	0.00350961	0.208424	0.139055	1.64954	0.125432	1.02713	0.231776	-0.0596254	Low
TCGA.DU.7300	1	5.16712	0.643598	0	0.200734	0.139518	1.67204	0.132018	1.18361	0.720275	0.603155	High
TCGA.S9.A7J1	0	0.682192	1.7194	0	0.119825	0.0766921	1.57866	0.138128	2.6225	0.428406	0.0830602	Low
TCGA.DB.A4XE	0	3.12055	1.38244	0.00535128	0.0842943	0.225818	2.33256	0.2047	1.6689	0.502022	0.407199	Low
TCGA.FG.A6J1	0	1.36986	1.82334	0	0.22513	0.0788083	1.41591	0.0961043	1.43665	0.0648416	-0.276298	Low
TCGA.DU.A6S3	0	1.79726	1.68939	0	0.132608	0.136046	1.70682	0.0731294	1.6968	0.244089	-0.0624294	Low
TCGA.DU.A7TB	0	4.29315	1.05244	0	0.184536	0.0505424	2.32759	0.129264	1.63537	1.05051	0.590634	High
TCGA.DU.6408	1	9.50685	0.883602	0	0.167785	0.166141	1.65696	0.0940805	1.51856	1.38484	0.771245	High
TCGA.TQ.A7RK	0	3.67397	2.092	0	0.0510155	0.338639	2.31529	0.0895836	2.451	0.304678	0.114903	Low
TCGA.S9.A7J3	0	1.72329	1.68184	0.00309084	0.105114	0.0763234	1.67171	0.374	2.11957	0.180715	0.0925948	Low
TCGA.HT.7689	0	1.24658	0.72221	0	0.0677451	0.0571094	2.25167	0.272702	2.43593	0.80912	0.814896	High
TCGA.TQ.A7RQ	0	2.17808	2.14199	0	0.224541	0.160575	1.51216	0.316058	1.8936	0.277598	-0.0684057	Low
TCGA.E1.5305	1	6.66575	0.495661	0	0.131757	0.0835693	1.52418	0.207819	1.17772	1.36923	0.872717	High
TCGA.RY.A83Y	0	0.454795	2.51337	0	0.195609	0.164886	1.49563	0.352312	1.95573	0.190312	-0.255733	Low
TCGA.DB.A64X	0	1.54247	1.24449	0.0411726	0.159867	0.0872363	1.94548	0.130231	1.49037	0.238944	0.169377	Low
TCGA.DB.A4XD	0	3.31507	1.17915	0.0107786	0.0605383	0.0431961	1.80911	0.152987	2.13951	0.63065	0.348748	Low
TCGA.HT.7611	0	4.8	1.13045	0	0.0942577	0.0352971	1.76907	0.161577	2.02094	1.0512	0.512035	Low
TCGA.DU.6401	1	7.28767	0.635905	0	0.241798	0.020152	1.99588	0.182196	2.01316	0.437388	0.590657	High
TCGA.QH.A6X9	0	0.158904	0.945102	0.0130695	0.12375	0.163332	1.92987	0.212107	2.1524	0.548358	0.61102	High
TCGA.F6.A8O3	0	0.0191781	2.05017	0.00936806	0.0698913	0.239305	1.84444	0.0795509	0.861327	0.174226	-0.274755	Low
TCGA.DB.5278	0	7.59452	1.07946	0	0.107621	0.120868	1.5776	0.089944	1.49237	0.176738	0.149669	Low
TCGA.FG.8185	0	1.1863	1.71946	0.00329576	0.126296	0.058957	2.64593	0.278856	1.33965	0.22745	0.0462568	Low
TCGA.HW.A5KM	0	1.72603	1.06165	0	0.156592	0.0218299	1.56701	0.143022	2.539	0.451868	0.359374	Low
TCGA.HT.7483	0	14.3973	1.10142	0	0.28687	0.206795	2.14082	0.211103	0.925947	0.550358	0.480088	Low
TCGA.DH.5143	0	3.83836	0.306544	0	0.087806	0.100739	1.68002	0.086008	0.695547	0.572231	0.548032	Low
TCGA.DB.A75O	0	2.56164	0.497038	0.0054781	0.0763551	0.0384125	1.69941	0.117864	1.99864	0.130515	0.431969	Low
TCGA.P5.A72Z	0	0.969863	1.04949	0	0.11479	0.121818	1.74333	0.0540161	0.542469	0.616431	0.203332	Low
TCGA.TQ.A7RI	0	0.169863	2.03275	0	0.0968318	0.0941451	1.71804	0.220903	2.9877	0.259646	-0.00401165	Low
TCGA.QH.A870	0	1.08219	0.701903	0	0.0729752	0.029557	2.19806	0.156106	2.37038	0.764754	0.698173	High
TCGA.RY.A843	0	0.172603	1.37982	0.003874	0.130609	0.113346	2.2067	0.137868	2.72194	0.332646	0.342524	Low
TCGA.HT.7475	0	1.45205	0.92554	0	0.126049	0.231202	2.21456	0.0663161	1.97851	0.997625	0.769298	High
TCGA.HW.7490	0	3.8	0.820331	0	0.343564	0.0350706	2.42068	0.048185	1.91743	0.603526	0.568945	High
TCGA.E1.5311	1	11.189	1.17212	0	0.149585	0.212781	1.54999	0.0616397	1.31808	0.232399	0.176642	Low
TCGA.DU.7299	1	3.66849	1.33228	0	0.141011	0.0156736	2.0412	0.0568675	1.5663	0.380563	0.0705928	Low
TCGA.E1.A7YS	1	1.27671	2.50004	0.00421713	0.236878	0.358153	1.4267	0.218792	1.76419	0	-0.249404	Low
TCGA.S9.A7J2	0	0.169863	2.35262	0	0.128158	0.222524	1.46356	0.125569	2.2303	0.350491	-0.192219	Low
TCGA.DU.A76K	1	0.950685	0.0259868	0.418529	0.102959	0.165588	2.50606	0.306835	2.24544	0.704611	1.42903	High
TCGA.HT.8019	0	2.75068	0.12098	0	0.221205	0.0660218	2.07381	0.0989146	1.8382	0.474084	0.822132	High
TCGA.HT.7468	0	0.556164	1.27821	0	0.174868	0.535403	1.43315	0.224276	1.66998	0.522563	0.662226	High
TCGA.DH.5140	1	1.66301	0.302536	0	0.409548	0.337839	2.70101	0.239894	1.09006	0.723606	1.19453	High
TCGA.VW.A7QS	0	1.93425	1.81435	0	0.0588769	0.464496	1.67119	0.21798	1.57081	0.244467	0.216361	Low
TCGA.FG.7634	0	1.27945	1.14601	0	0.432827	0.293837	1.91256	0.191212	2.26344	0.766781	0.80011	High
TCGA.P5.A77X	0	0.287671	1.67128	0	0.0871851	0.183402	1.69352	0.137225	2.09223	0.321616	0.0947382	Low
TCGA.HT.8010	0	0.136986	0.468611	0	0.138626	0.0441271	1.3344	0.073083	2.61915	0.303429	0.540845	Low
TCGA.S9.A6U2	0	2.48767	1.57538	0.00483798	0.185954	0.0904029	1.55584	0.170274	2.12795	0.143396	0.0293804	Low
TCGA.HT.8113	0	2.46575	0.419899	0	0.158424	0.031625	1.83952	0.218032	2.22335	0.443271	0.711662	High
TCGA.S9.A6TS	1	5.18082	1.88919	0.0184773	0.178842	0.0233629	2.11963	0.296708	2.65238	0.556982	0.198507	Low
TCGA.DU.7309	0	0.230137	1.02856	0	0.154171	0.111016	2.15183	0.0966297	1.47254	0.48263	0.369717	Low
TCGA.HW.8320	0	3.33425	1.31964	0.00390356	0.121331	0.0808638	2.22504	0.178054	2.12816	0.779447	0.453713	Low
TCGA.CS.6668	0	4.16164	1.50113	0.00807182	0.0968947	0.125597	1.60564	0.101966	0.86203	0.394174	-0.04058	Low
TCGA.S9.A6U6	0	2.92877	1.4205	0	0.112262	0.185363	2.24543	0.144855	2.48531	0.555726	0.44128	Low
TCGA.DU.6393	1	4.34247	1.73663	0.002968	0.108969	0.362747	1.61902	0.225231	0.697101	0.442315	0.132733	Low
TCGA.HT.7609	0	3.83288	1.15541	0	0.0848181	0.0398526	2.09532	0.029443	1.67361	0.533253	0.222305	Low
TCGA.QH.A65X	0	1.32055	1.13562	0	0.284388	0.170442	1.45762	0.153019	1.65341	0.232681	0.285484	Low
TCGA.HT.7695	0	1.21096	0.698794	0	0.175774	0.144581	1.70394	0.0836398	1.03063	0.418024	0.414551	Low
TCGA.P5.A5F0	0	0.786301	2.23784	0	0.252005	0.213548	2.23739	0.197612	1.32119	0.250059	-0.124216	Low
TCGA.DH.A66F	0	1.43288	1.48099	0	0.0956762	0.165524	1.6213	0.313722	1.8441	0.173742	0.181639	Low
TCGA.S9.A7R1	1	14.1534	1.45416	0.00546805	0.157995	0.330894	1.56576	0.437274	2.12629	0.0988003	0.441567	Low
TCGA.DU.7019	0	2.19178	0.552073	0	0.248476	0.0253368	2.15397	0.140744	1.66908	0.697507	0.683867	High
TCGA.QH.A65V	0	1.05205	0.587579	0	0.0747025	0.256221	1.43406	0.1428	2.6209	0.296119	0.707443	High
TCGA.DB.5280	0	3.04658	1.01342	0.00369053	0.124675	0.0442449	2.2266	0.144144	1.06039	0.548114	0.317533	Low
TCGA.FG.A60K	0	1.48493	2.19875	0	0.0913132	0.105854	1.65753	0.27156	2.19365	0.166019	-0.194024	Low
TCGA.HT.7479	0	3.36164	0.592057	0.00378657	0.0977275	0.0114795	1.60329	0.0690227	2.48182	0.682605	0.597832	High
TCGA.P5.A737	0	1.01918	1.70043	0	0.0631434	0.179625	1.56836	0.053166	1.35765	0.143243	-0.163127	Low
TCGA.IK.7675	1	1.58356	1.61999	0.0692023	0.112744	0.0736936	2.63945	0.230945	2.16104	0.688372	0.385578	Low
TCGA.S9.A6WE	0	11.2685	1.45719	0.00478807	0.105664	0.033622	1.47769	0.152611	1.92677	0.128399	-0.0424627	Low
TCGA.QH.A6CU	0	1.23562	0.280483	0	0.040165	0.0161579	1.51939	0.151266	2.56264	0.258168	0.623555	High
TCGA.P5.A781	0	0.367123	1.40251	0	0.0932847	0.180453	1.70772	0.10606	2.37852	0.38857	0.26942	Low
TCGA.FG.A711	1	4.05753	0.618969	0	0.0556733	0.166521	2.09966	0.146205	2.19911	0.396535	0.675536	High
TCGA.HT.8108	0	0.208219	1.57671	0	0.115316	0.110594	2.04949	0.190542	2.37839	0.548014	0.285373	Low
TCGA.DU.6407	1	7.87671	0.768983	0	0.0593776	0.0753799	2.17055	0.0919472	0.554485	1.25191	0.597991	High
TCGA.HT.8109	0	0.463014	0.887488	0	0.174224	0.191581	1.66287	0.0707464	2.3188	0.505148	0.558927	High
TCGA.E1.A7YY	1	12.1781	0.181116	0	0.186567	0.169538	1.82021	0.218085	2.41744	0.422588	0.97406	High
TCGA.DU.A6S6	0	7.92603	1.63504	0	0.110564	0.122236	1.78639	0.166125	1.56246	0.346513	0.0318356	Low
TCGA.CS.6670	0	3.90685	0.838719	0	0.135631	0.154933	1.56491	0.143156	1.0565	0.231488	0.296458	Low
TCGA.E1.5319	1	7.96438	0.584467	0	0.212139	0.0399615	1.49944	0.0327671	1.96687	0.447958	0.4666	Low
TCGA.TQ.A7RM	0	3.05753	1.96353	0.0193545	0.0753243	0.364439	2.8551	0.426732	1.26231	0.628754	0.451627	Low
TCGA.HT.7680	0	0.0630137	0.0279504	0	0.430205	0.0183971	1.75627	0.105111	2.34552	0.655626	0.985642	High
TCGA.TQ.A7RO	0	2.6	1.2616	0	0.0673433	0.120549	1.5304	0.311003	2.76909	0.440177	0.449288	Low
TCGA.HT.7607	1	0.263014	0.161501	0	0.233031	0.177663	1.64667	0.164254	1.49673	0.414388	0.822104	High
TCGA.P5.A5EW	0	0.558904	1.13465	0	0.0599368	0.085759	1.80153	0.083141	1.75759	0.531447	0.271128	Low
TCGA.CS.4944	0	5.00822	0.18609	0	0.132927	0.012292	1.84175	0.130246	1.3667	0.404926	0.615818	High
TCGA.TM.A7C4	0	4.0274	0.81742	0	0.216175	0.0920195	1.98419	0.112104	1.61995	0.344403	0.428253	Low
TCGA.QH.A6X4	0	1.21096	1.94912	0	0.0552017	0.122894	1.87622	0.163498	2.76369	0.306389	0.0222972	Low
TCGA.P5.A72W	0	0.868493	0.684934	0	0.0800345	0.0204544	2.2233	0.0917935	1.67574	0.433744	0.446667	Low
TCGA.FG.7643	0	1.67397	0.0841937	0	0.272052	0.161271	2.0624	0.207616	2.17877	0.463915	1.04705	High
TCGA.DU.5874	0	1.26301	1.82686	0	0.214976	0.33621	1.82134	0.180053	0.76236	0.102893	-0.0235414	Low
TCGA.S9.A7QY	0	2.36438	2.29516	0.00899463	0.14694	0.311274	1.77297	0.159137	3.18726	0.504183	0.171628	Low
TCGA.DB.A4XH	0	2.63562	1.12056	0.0103679	0.159343	0.130935	1.59314	0.182042	2.19333	0.153404	0.302845	Low
TCGA.VV.A86M	0	1.33425	2.24866	0	0.129588	0.0451808	2.49622	0.361051	2.62335	0.810242	0.201805	Low
TCGA.HW.8321	0	3.54521	1.52463	0	0.244948	0.137082	2.09866	0.220448	2.3078	0.537471	0.38394	Low
TCGA.DB.A75L	0	0.936986	1.16186	0	0.129025	0.265522	1.93047	0.2222	1.82315	0.35367	0.48326	Low
TCGA.HT.8564	0	1.30959	0.96343	0.500591	0.166851	0.245503	1.66616	0.304166	2.0312	0.574808	0.917978	High
TCGA.CS.6666	0	3.91233	1.34969	0	0.265703	0.0999158	2.40389	0.218337	2.1435	1.01971	0.637647	High
TCGA.HT.A5R9	0	0.00547945	3.06928	0	0.14955	0.581573	1.84464	0.376379	1.4482	0.119675	-0.197983	Low
TCGA.HT.7856	0	3.25753	0.750663	0	0.224488	0.169806	1.72974	0.108449	2.2757	0.520212	0.651522	High
TCGA.HT.8111	0	0.0191781	1.00895	0	0.150696	0.205123	2.02339	0.213291	2.44414	0.49217	0.651299	High
TCGA.DU.7304	1	1.94247	0.612005	0.0365491	0.209637	0.162968	1.94207	0.119181	2.07393	0.767598	0.823067	High
TCGA.DU.5853	0	1.11507	1.07044	0.00420225	0.119192	0.157394	1.94116	0.177017	1.89804	0.184122	0.349641	Low
TCGA.CS.4938	0	9.79178	0.189843	0	0.052915	0.0679976	1.55397	0.0590717	1.35555	0.748358	0.686544	High
TCGA.VM.A8CA	0	1.12603	0.34263	0	0.252513	0.0375632	1.49796	0.187388	2.51644	0.379433	0.73483	High
TCGA.DH.A7US	0	1.93425	1.78432	0	0.0636042	0.241492	1.47119	0.234489	2.34431	0.507978	0.219662	Low
TCGA.TM.A84R	0	1.55068	0.53016	0.00439837	0.267319	0.268065	1.83617	0.170257	2.62669	0.43453	0.926649	High
TCGA.P5.A730	0	0.912329	1.38582	0	0.161819	0.278417	1.62988	0.196696	1.92481	0.62555	0.458295	Low
TCGA.R8.A6ML	0	7.83562	2.03093	0	0.0999147	0.0637902	1.53576	0.101378	1.82095	0.165372	-0.31848	Low
TCGA.P5.A735	0	0.8	1.35218	0	0.00599449	0.0686365	2.20867	0.0462913	1.39152	0.465517	0.091653	Low
TCGA.DU.6404	1	11.1452	0.628481	0.00320029	0.266696	0.176972	2.33372	0.261551	1.64815	1.67984	1.252	High
TCGA.HT.7481	0	7.99452	0.882597	0	0.145235	0.407254	1.6311	0.135167	1.75008	0.408975	0.66805	High
TCGA.P5.A733	0	1.13425	0.744854	0	0.111664	0.0519854	1.96368	0.153853	1.82161	0.259598	0.414106	Low
TCGA.DU.A7TC	0	3.11507	0.587427	0.00426126	0.131971	0.108261	1.93405	0.0622967	1.84842	0.442442	0.560546	High
TCGA.DU.8166	0	1.4137	1.04316	0.00373403	0.099741	0.0520857	2.23203	0.243224	1.50659	0.367653	0.356391	Low
TCGA.E1.5322	1	10.8986	1.60191	0	0.0637283	0.188193	1.71238	0.122237	0.945056	0.557848	0.0524031	Low
TCGA.DU.A76R	1	1.77534	1.3377	0.00469601	0.192625	0.110075	1.48087	0.211718	2.34901	0.630149	0.390646	Low
TCGA.DB.5277	1	4.23836	1.03195	0.00837061	0.173088	0.483344	2.2351	0.0612951	0.576355	1.34412	0.902124	High
TCGA.HT.7877	0	0.0109589	1.66215	0	0.139513	0.259218	1.65153	0.17954	3.018	0.189073	0.278164	Low
TCGA.HT.7684	0	0.50411	0.485425	0	0.101874	0.103397	1.7188	0.108537	1.53919	0.217789	0.468535	Low
TCGA.S9.A6UB	0	10.3041	1.81672	0.00515094	0.131438	0.217957	1.69099	0.0191169	1.72307	0.427553	-0.010843	Low
TCGA.S9.A6TY	0	2.94795	2.40516	0	0.164643	0.277808	1.81429	0.247491	1.96817	0.666956	0.0459188	Low
TCGA.HT.8107	0	0.0383562	0.22898	0	0.235464	0.110756	1.59406	0.203259	2.31861	0.366862	0.84051	High
TCGA.HT.7470	1	3.34247	0.427735	0.0740531	0.288276	0.143144	2.10669	0.0630089	1.74167	0.707605	0.853549	High
TCGA.FG.5964	0	4.35068	1.33416	0	0.232962	0.163597	1.80157	0.301715	2.31511	0.421775	0.463965	Low
TCGA.DU.A76O	0	1.43014	0.896061	0	0.0405801	0.134603	2.19519	0.086861	1.87472	0.70626	0.558158	High
TCGA.P5.A5EY	0	0.19726	0.106975	0	0.258431	0.0571301	1.91538	0.0867132	1.39074	0.45636	0.737038	High
TCGA.DU.7298	1	1.57808	0.87284	0	0.141829	0.596485	1.59462	0.276724	2.02598	1.1097	1.22237	High
TCGA.EZ.7264	0	3.29041	2.19811	0	0.0522545	0.163531	1.81789	0.128888	2.10929	0.217852	-0.21169	Low
TCGA.DB.A75P	0	1.34795	0.11418	0.00876534	0.491905	0.11962	1.85935	0.125532	2.38268	0.541042	1.0451	High
TCGA.QH.A65Z	0	1.16986	2.06645	0	0.0695114	0.0496427	1.63959	0.285758	1.61785	0.280932	-0.215729	Low
TCGA.QH.A6XA	0	1.37534	1.37795	0	0.103449	0.109809	1.89704	0.0849384	2.3325	0.289938	0.189517	Low
TCGA.DH.A66B	0	3.50411	0.945867	0	0.317478	0.0562744	2.02839	0.37051	2.12836	0.650715	0.711242	High
TCGA.DB.5279	0	3.70959	0.459252	0.00335722	0.251966	0.060035	1.46298	0.0371229	1.03321	0.240253	0.352145	Low
TCGA.HT.A5RB	0	0.00821918	1.95761	0	0.165126	0.0976543	2.31322	0.234334	1.7068	0.582994	0.0893785	Low
TCGA.FG.7641	0	1.71781	1.57093	0	0.0847511	0.318818	1.57576	0.120729	2.6347	0.44791	0.358601	Low
TCGA.DB.A4X9	0	3.86849	0.854746	0.0060689	0.0623495	0.0603426	2.26003	0.109168	1.89149	0.645176	0.521998	Low
TCGA.FG.7638	0	1.87945	0.836386	0	0.117883	0.133332	1.54512	0.0489166	1.64375	0.25314	0.300361	Low
TCGA.DU.6399	1	5.47945	0.980644	0.048591	0.108087	0.146387	1.94298	0.0280789	1.13132	0.810786	0.440067	Low
TCGA.DU.8163	0	1.72329	1.23266	0	0.105868	0.0684669	1.89273	0.336128	2.68088	0.675278	0.566554	High
TCGA.P5.A77W	0	1.6	1.9896	0	0.189967	0.132312	1.81862	0.309346	1.58776	0.333667	-0.015536	Low
TCGA.S9.A6WM	0	1.65479	0.0152606	0.548605	1.37488	0.212951	2.82432	0.593017	1.82065	0.760428	2.09305	High
TCGA.QH.A65S	0	0.210959	0.736456	0.00596046	0.0989259	0.0937194	2.22999	0.127816	2.41632	0.44428	0.622462	High
TCGA.HT.7478	0	0.531507	1.19387	0	0.306888	0.0873523	2.02101	0.351275	2.60468	0.545927	0.62929	High
TCGA.WY.A859	0	3.32329	1.77976	0.0186404	0.116662	0.171841	2.32255	0.107818	1.56615	0.294618	0.0319984	Low
TCGA.P5.A736	0	0.630137	0.129318	0	0.174884	0.0498458	1.36322	0.302057	2.30612	0.416413	0.86268	High
TCGA.DB.5275	0	3.99452	0.955515	0	0.144915	0.192054	2.13261	0.17469	1.67581	0.460302	0.538596	Low
TCGA.P5.A5EX	0	0.665753	0.086318	0.00983934	0.241842	0.034595	1.21139	0.327937	1.95358	0.388144	0.83188	High
TCGA.DU.7306	0	3.49863	0.379156	0.00685953	0.18419	0.0713586	1.74493	0.0627232	1.02849	0.315739	0.461776	Low
TCGA.DB.A4XG	0	6.07945	1.56638	0	0.0442191	0.275858	1.79867	0.137129	1.18661	0.394233	0.133635	Low
TCGA.TM.A84O	1	2.76986	1.59622	0	0.0923547	0.0885443	1.74519	0.317205	2.45027	0.838491	0.405533	Low
TCGA.DU.6396	1	6.26301	0.831601	0	0.183296	0.120314	1.80801	0.264491	2.28164	1.02689	0.851834	High
TCGA.DU.5852	1	0.561644	0.102253	0.404214	0.546646	0.172046	2.43772	0.437967	2.13213	0.491379	1.50035	High
TCGA.DH.5144	0	2.04932	1.45286	0	0.103231	0.0883183	1.73447	0.0682003	1.08077	0.294123	-0.0642778	Low
TCGA.HT.7855	0	1.60274	1.64107	0	0.11872	0.024474	2.18636	0.130215	1.589	0.750948	0.129037	Low
TCGA.FG.6690	0	3.54521	0.895266	0	0.124977	0.0570973	1.73392	0.0801793	1.97287	0.543666	0.402763	Low
TCGA.HT.7603	0	1.93151	0.35919	0	0.173053	0.0471967	1.70367	0.117347	1.20384	0.53376	0.576611	High
TCGA.DH.5142	0	5.32329	0.887178	0	0.0864348	0.143393	1.84228	0.0921199	1.70304	0.649265	0.496896	Low
TCGA.FG.8189	0	1.87671	0.276915	0	0.431157	0.122194	1.99893	0.186042	2.11995	0.701576	1.02699	High
TCGA.HT.A74K	0	1.27945	1.20572	0	0.350066	0.100356	1.5352	0.372511	2.33264	0.302724	0.470206	Low
TCGA.FG.7636	0	1.49041	0.794901	0	0.080531	0.149633	1.94664	0.0667066	1.23434	0.863264	0.560032	High
TCGA.DU.5872	0	1.45753	0.682029	0	0.242533	0.0962992	2.05352	0.101099	1.22911	0.982908	0.693772	High
TCGA.HT.7480	0	6.26575	2.19294	0	0.150506	0.174938	1.78669	0.109804	1.57579	0.450486	-0.170049	Low
TCGA.FG.A70Z	0	0.89863	0.277566	0.382832	0.293568	0.0662221	2.50156	0.575156	2.30587	0.452662	1.3371	High
TCGA.IK.8125	0	3.56438	1.71364	0	0.20511	0.155451	1.54675	0.206424	1.92024	0.219048	0.0460761	Low
TCGA.HT.7880	0	0.443836	0.607414	0	0.166221	0.0663126	1.827	0.136098	2.8383	0.396547	0.669103	High
TCGA.DH.A7UR	0	4.52055	2.48483	0	0.294674	0.774011	1.87299	0.313941	1.72488	0.325952	0.378375	Low
TCGA.S9.A6TW	0	3.42466	1.46476	0.00467877	0.271768	0.178434	1.61186	0.101227	2.48474	0.301508	0.259509	Low
TCGA.HT.A616	0	0.150685	0.897375	0	0.194272	0.111467	1.84831	0.264933	1.01772	0.556645	0.474416	Low
TCGA.FG.6689	0	1.24384	0.662217	0	0.0923968	0.0515733	1.80905	0.0874794	1.69231	0.555159	0.480493	Low
TCGA.DB.5273	0	6.83014	0.318579	0	0.13625	0.07222	1.87455	0.0836079	1.27087	0.39531	0.566291	High
TCGA.VV.A829	0	3.08767	0.960849	0	0.245798	0.0861723	1.31088	0.207896	1.37783	0.68413	0.42866	Low

## Sheet: Table S5
Table S5. Clinicopathological, clustering and riskscore information in the CGGA-LGG patients
Patient	Cluster	Age	Gender	Grade	PRS_type	IDH.status	X1p19q.codel	MGMTpromoter	OS.time	OS	riskscore	risk_group	Stromal.score	Immune.score	ESTIMATE.score	Purity
CGGA_1002	Cluster1	Old	female	G3	Primary	WT	non-codel	Methylated	0.835616	1	1.52146	High	-1230.34	-595.892	-1826.23	0.943778
CGGA_1012	Cluster1	Old	male	G2	Recurrent	Mutant	non-codel	Unmethylated	10.0795	1	1.87092	High	-431.285	178.227	-253.058	0.843064
CGGA_1014	Cluster1	Old	male	G2	Primary	WT	non-codel	Unmethylated	0.720548	1	2.00898	High	-1175.81	-359.296	-1535.11	0.928794
CGGA_1018	Cluster1	Old	male	G2	Recurrent	Mutant	codel	Methylated	6.92329	1	0.695579	High	-1988.41	-1133.95	-3122.36	0.989265
CGGA_103	Cluster1	Old	male	G3	Primary	Mutant	non-codel	Unmethylated	3.25479	1	1.2257	High	-1859.41	-975.87	-2835.28	0.98223
CGGA_1030	Cluster1	Old	female	G2	Primary	Mutant	non-codel	Methylated	10.0384	0	1.15629	High	-1800.47	-1368.86	-3169.32	0.990248
CGGA_1032	Cluster1	Old	female	G2	Primary	WT	NA	Methylated	1.76164	1	1.72779	High	-28.8425	1305.21	1276.37	0.702179
CGGA_1048	Cluster1	Young	female	G2	Primary	WT	non-codel	NA	1.92603	0	1.60406	High	-1179.94	-139.87	-1319.81	0.91662
CGGA_1051	Cluster1	Old	male	G2	Primary	WT	codel	NA	2.29589	1	1.50051	High	-1458.43	-1066.12	-2524.55	0.972651
CGGA_1055	Cluster1	Old	male	G3	Primary	Mutant	non-codel	Unmethylated	4.4137	1	0.904936	High	-1425.24	-174.051	-1599.29	0.932244
CGGA_1057	Cluster1	Old	female	G2	Primary	WT	non-codel	Unmethylated	4.24384	1	1.79193	High	-109.442	1527.87	1418.42	0.68718
CGGA_1058	Cluster1	Young	male	G2	Recurrent	Mutant	non-codel	Unmethylated	2.72603	1	1.82228	High	-783.772	215.155	-568.617	0.867062
CGGA_106	Cluster1	Young	male	G2	Recurrent	WT	non-codel	Unmethylated	13.7753	0	2.40437	High	-135.228	1382.91	1247.68	0.705171
CGGA_1066	Cluster1	Young	female	G2	Primary	Mutant	non-codel	Unmethylated	1.98082	1	1.65182	High	-1126.83	151.181	-975.645	0.895264
CGGA_107	Cluster1	Young	female	G3	Recurrent	WT	non-codel	Unmethylated	5.90685	1	4.77821	High	-860.931	-237.405	-1098.34	0.903142
CGGA_108	Cluster1	Old	male	G3	Recurrent	WT	non-codel	Unmethylated	1.00274	1	1.74704	High	-517.697	601.29	83.5929	0.815469
CGGA_1097	Cluster1	Young	male	G2	Primary	WT	non-codel	Methylated	3.77534	1	2.85521	High	-1379	-386.502	-1765.5	0.940794
CGGA_1108	Cluster1	Young	female	G3	Primary	WT	non-codel	Unmethylated	1.87397	1	2.92696	High	-822.813	846.474	23.6612	0.820529
CGGA_112	Cluster1	Young	male	G2	Primary	Mutant	non-codel	Unmethylated	4.20274	1	0.461328	Low	-1557.26	-614.586	-2171.84	0.959327
CGGA_1131	Cluster1	Old	female	G3	Primary	Mutant	non-codel	Methylated	8.90685	0	2.00963	High	-1891.36	-900.48	-2791.84	0.981013
CGGA_1141	Cluster1	Old	male	G3	Primary	WT	non-codel	Unmethylated	1.18356	1	1.53542	High	-1196.51	-596.585	-1793.09	0.942159
CGGA_1144	Cluster1	Young	female	G3	Primary	WT	non-codel	Unmethylated	6.86301	0	1.4634	High	-1453.47	-1255.44	-2708.9	0.97858
CGGA_1148	Cluster1	Young	male	G2	Primary	Mutant	non-codel	Unmethylated	1.63288	1	1.85222	High	-816.607	456.874	-359.733	0.851382
CGGA_1154	Cluster1	Young	female	G3	Recurrent	Mutant	non-codel	Unmethylated	1.01096	1	1.77713	High	-1115.3	272.359	-842.936	0.886415
CGGA_1169	Cluster1	Young	male	G3	Primary	Mutant	non-codel	Unmethylated	4.83562	1	0.412724	Low	-1385.2	-37.9151	-1423.12	0.922577
CGGA_1178	Cluster1	Old	male	G3	Recurrent	Mutant	non-codel	Unmethylated	1.15616	1	0.951023	High	-1886.8	-966.66	-2853.46	0.982727
CGGA_1183	Cluster1	Young	female	G3	Primary	WT	non-codel	Unmethylated	1.11781	1	3.70159	High	-1370.34	-299.383	-1669.72	0.935935
CGGA_1184	Cluster1	Old	male	G3	Recurrent	Mutant	non-codel	Methylated	0.427397	1	1.11869	High	-1110.68	-511.362	-1622.04	0.933447
CGGA_1185	Cluster1	Old	female	G3	Recurrent	WT	non-codel	Unmethylated	2.00274	1	2.20656	High	-1121.93	-128.999	-1250.93	0.912531
CGGA_1192	Cluster1	Old	female	G2	Primary	Mutant	non-codel	Methylated	8.43836	0	0.978556	High	-1101.38	592.213	-509.168	0.862682
CGGA_1195	Cluster1	Old	male	G3	Primary	Mutant	non-codel	Unmethylated	1.30411	1	2.03887	High	-1416.66	-654.819	-2071.48	0.955065
CGGA_1212	Cluster1	Young	male	G3	Primary	Mutant	non-codel	Methylated	6.27945	1	0.514015	Low	-1538.32	-609.528	-2147.84	0.958327
CGGA_1223	Cluster1	Old	male	G3	Primary	WT	non-codel	Unmethylated	1.86849	1	3.72012	High	-1590.12	-532.835	-2122.96	0.957277
CGGA_1226	Cluster1	Young	female	G2	Primary	WT	non-codel	Unmethylated	1.83562	1	2.18888	High	-1031.73	-266.894	-1298.63	0.915373
CGGA_1228	Cluster1	Young	male	G2	Primary	WT	non-codel	NA	7.19452	0	0.719336	High	-1191.19	-451.393	-1642.58	0.934525
CGGA_1232	Cluster1	Young	male	G3	Primary	Mutant	non-codel	Methylated	5.66301	1	1.01844	High	-1155.39	270.033	-885.354	0.88928
CGGA_1235	Cluster1	Young	female	G3	Primary	Mutant	non-codel	Methylated	8.23014	0	0.954946	High	-947.816	183.555	-764.261	0.88101
CGGA_1238	Cluster1	Young	female	G2	Primary	WT	non-codel	Unmethylated	8.20822	0	0.531216	Low	-792.808	411.996	-380.812	0.853001
CGGA_1264	Cluster1	Young	female	G3	Primary	Mutant	codel	Methylated	8.02466	0	0.105525	Low	-1448.13	-374.989	-1823.11	0.943627
CGGA_1273	Cluster1	Old	male	G3	Recurrent	Mutant	non-codel	Unmethylated	6.67945	0	0.321708	Low	-1814.42	-1082.96	-2897.38	0.9839
CGGA_1295	Cluster1	Old	male	G3	Recurrent	Mutant	non-codel	Methylated	0.849315	1	2.54735	High	-684.313	1175.45	491.135	0.779405
CGGA_1300	Cluster1	Young	male	G3	Primary	Mutant	non-codel	Methylated	4.91233	1	1.29705	High	-1170.03	-92.3847	-1262.41	0.913219
CGGA_1318	Cluster1	Young	male	G2	Primary	Mutant	non-codel	Methylated	4.10137	0	1.11456	High	-819.902	834.595	14.6923	0.821281
CGGA_1321	Cluster1	Old	male	G3	Primary	Mutant	non-codel	Methylated	1.92329	1	2.14804	High	-1695.13	-619.94	-2315.07	0.96505
CGGA_1334	Cluster1	Young	female	G2	Primary	WT	non-codel	Methylated	0.4	1	2.61134	High	-1068.83	86.6874	-982.141	0.895688
CGGA_1339	Cluster1	Old	male	G2	Primary	Mutant	codel	Unmethylated	7.7589	0	0.83284	High	-1680.56	-965.162	-2645.72	0.976628
CGGA_135	Cluster1	Old	female	G3	Primary	WT	non-codel	Unmethylated	5.27123	1	3.46711	High	506.002	1459.44	1965.44	0.626696
CGGA_1356	Cluster1	Old	male	G3	Recurrent	Mutant	non-codel	Methylated	2.59726	1	1.44838	High	-1439.19	-1002.41	-2441.6	0.969751
CGGA_1359	Cluster1	Young	male	G3	Recurrent	WT	non-codel	Methylated	0.939726	1	1.70658	High	-936.797	133.757	-803.04	0.883689
CGGA_1362	Cluster1	Old	female	G3	Primary	WT	non-codel	Unmethylated	7.68219	0	2.24885	High	-1205.45	278.007	-927.445	0.892089
CGGA_1377	Cluster1	Young	male	G3	Primary	Mutant	non-codel	Methylated	7.61644	0	0.610757	High	-1456.31	-425.161	-1881.47	0.946428
CGGA_1390	Cluster1	Old	male	G3	Recurrent	Mutant	non-codel	Unmethylated	5.61644	0	1.56505	High	-1205.49	-377.764	-1583.26	0.93139
CGGA_1398	Cluster1	Old	male	G3	Recurrent	Mutant	non-codel	Methylated	1.51781	1	0.431735	Low	-1362.96	-438.924	-1801.88	0.94259
CGGA_1401	Cluster1	Young	male	G3	Primary	Mutant	non-codel	Methylated	4.60274	1	0.450015	Low	-1516.43	-511.689	-2028.12	0.953159
CGGA_1413	Cluster1	Young	male	G3	Primary	Mutant	codel	Methylated	7.45205	0	0.42245	Low	-1567.62	-1392.03	-2959.65	0.985492
CGGA_1417	Cluster1	Old	male	G3	Primary	Mutant	codel	Methylated	7.43288	0	0.338371	Low	-1597.43	-886.165	-2483.6	0.971237
CGGA_1434	Cluster1	Old	male	G3	Recurrent	WT	non-codel	Unmethylated	0.183562	1	3.27669	High	-462.088	776.85	314.761	0.795363
CGGA_1435	Cluster1	Old	female	G3	Primary	Mutant	non-codel	Unmethylated	4.53973	1	1.46792	High	-1285.25	79.5984	-1205.65	0.909793
CGGA_1440	Cluster1	Young	female	G2	Primary	Mutant	codel	Methylated	7.31507	0	0.398432	Low	-1610.83	-507.616	-2118.45	0.957086
CGGA_1443	Cluster1	Old	male	G2	Recurrent	WT	non-codel	NA	7.30137	0	2.0471	High	2.26153	1850.6	1852.87	0.639486
CGGA_1458	Cluster1	Old	female	G3	Recurrent	Mutant	codel	Methylated	0.347945	1	0.201885	Low	-2159.91	-1300.77	-3460.69	0.995299
CGGA_1459	Cluster1	Old	male	G3	Recurrent	WT	non-codel	Unmethylated	1.37808	1	4.29767	High	-1240.42	-315.546	-1555.96	0.929924
CGGA_1471	Cluster1	Old	male	G2	Primary	Mutant	non-codel	Methylated	7.1863	0	0.97444	High	-1030.71	495.092	-535.619	0.864639
CGGA_1473	Cluster1	Young	female	G3	Recurrent	NA	non-codel	Unmethylated	0.726027	1	6.71726	High	-425.764	339.413	-86.3509	0.829652
CGGA_1487	Cluster1	Old	female	G3	Recurrent	WT	non-codel	Unmethylated	1.42466	1	1.40298	High	-1507.98	-881.688	-2389.67	0.967862
CGGA_1488	Cluster1	Young	male	G2	Primary	Mutant	non-codel	Methylated	7.08493	0	0.780582	High	-1459.54	-536.457	-1995.99	0.951722
CGGA_1497	Cluster1	Young	female	G3	Primary	Mutant	non-codel	Unmethylated	3.2274	1	1.24003	High	-2237.02	-1522.51	-3759.54	0.998589
CGGA_1508	Cluster1	Young	male	G3	Primary	Mutant	non-codel	Methylated	2.87397	1	1.33599	High	-844.445	573.203	-271.242	0.844496
CGGA_1510	Cluster1	Old	male	G3	Recurrent	Mutant	non-codel	Methylated	0.742466	1	2.17775	High	-1802.84	-798.888	-2601.73	0.97522
CGGA_1514	Cluster1	Old	female	G2	Primary	WT	NA	Methylated	0.208219	1	1.85976	High	-631.24	-293.476	-924.717	0.891908
CGGA_1518	Cluster1	Young	female	G3	Primary	WT	non-codel	Methylated	1.12603	1	0.995805	High	-1603.72	-882.673	-2486.39	0.971335
CGGA_1523	Cluster1	Old	male	G2	Primary	Mutant	non-codel	Methylated	6.87123	0	1.72497	High	-1144.3	-166.318	-1310.62	0.91608
CGGA_1527	Cluster1	Old	male	G3	Primary	Mutant	non-codel	Methylated	4.69589	1	0.959229	High	-1295.18	-104.7	-1399.88	0.921255
CGGA_1530	Cluster1	Old	male	G3	Primary	NA	non-codel	Unmethylated	6.8411	0	0.0169313	Low	-971.517	90.4054	-881.111	0.888995
CGGA_1533	Cluster1	Old	female	G3	Recurrent	WT	non-codel	Methylated	3.33425	1	2.17313	High	-541.876	697.363	155.487	0.809315
CGGA_1536	Cluster1	Old	male	G2	Primary	Mutant	non-codel	Methylated	2.30137	1	1.33396	High	-895.442	456.86	-438.582	0.857396
CGGA_1553	Cluster1	Young	male	G3	Recurrent	Mutant	non-codel	Unmethylated	1.47945	1	1.61947	High	-1373.89	-971.346	-2345.24	0.966201
CGGA_1554	Cluster1	Young	male	G3	Recurrent	Mutant	codel	Methylated	2.25753	1	1.34761	High	-1328.61	-368.355	-1696.96	0.937336
CGGA_1563	Cluster1	Young	female	G2	Primary	WT	non-codel	Methylated	6.63836	0	2.27932	High	-130.765	461.148	330.383	0.793971
CGGA_1565	Cluster1	Young	female	G3	Primary	Mutant	non-codel	Methylated	3.88219	0	1.09372	High	-812.408	347.26	-465.147	0.859396
CGGA_1575	Cluster1	Young	male	G3	Recurrent	Mutant	non-codel	Methylated	0.353425	1	2.13928	High	-662.425	791.734	129.308	0.811566
CGGA_1580	Cluster1	Young	female	G3	Primary	Mutant	non-codel	Unmethylated	4.33151	1	0.683405	High	-1232.35	-7.13732	-1239.49	0.911843
CGGA_1587	Cluster1	Young	female	G3	Primary	Mutant	non-codel	Methylated	2.05479	1	0.998783	High	-712.224	624.264	-87.9597	0.829784
CGGA_1589	Cluster1	Old	male	G2	Recurrent	WT	non-codel	Methylated	0.936986	1	1.94963	High	-1341.63	-1087.91	-2429.54	0.969317
CGGA_1591	Cluster1	Old	male	G3	Recurrent	Mutant	non-codel	Methylated	3.10411	1	0.831087	High	-1336.88	-876.469	-2213.35	0.96103
CGGA_1592	Cluster1	Young	male	G3	Recurrent	Mutant	codel	Methylated	4.35068	1	0.661271	High	-1619.13	-897.997	-2517.13	0.972397
CGGA_1598	Cluster1	Young	male	G3	Primary	WT	non-codel	Unmethylated	1.54521	1	0.849077	High	-1341.88	315.26	-1026.62	0.898572
CGGA_1606	Cluster1	Young	female	G3	Primary	WT	non-codel	Unmethylated	1.29041	1	1.92911	High	-1276.8	-593.648	-1870.45	0.945904
CGGA_1608	Cluster1	Young	male	G3	Recurrent	Mutant	non-codel	Methylated	5.35068	0	3.65307	High	-948.953	1303.55	354.597	0.791805
CGGA_1610	Cluster1	Young	male	G3	Recurrent	NA	codel	Methylated	2.89863	1	0.610224	High	-185.943	986.098	800.155	0.750194
CGGA_1619	Cluster1	Old	male	G3	Primary	Mutant	non-codel	Methylated	2.09863	1	0.393223	Low	-1307.18	-363.887	-1671.06	0.936004
CGGA_1623	Cluster1	Young	female	G3	Primary	WT	non-codel	Methylated	6.32055	0	2.15526	High	-812.629	-113.686	-926.314	0.892014
CGGA_1645	Cluster1	Old	male	G3	Primary	Mutant	non-codel	Methylated	5.46849	0	0.717054	High	-1700.42	-340.824	-2041.24	0.95374
CGGA_1667	Cluster1	Old	female	G3	Primary	Mutant	codel	Unmethylated	5.9726	0	1.07542	High	-1405.72	-511.473	-1917.19	0.948108
CGGA_1669	Cluster1	Old	female	G3	Primary	WT	non-codel	Methylated	0.380822	1	3.88427	High	-1368.48	-597.502	-1965.98	0.95036
CGGA_1670	Cluster1	Young	female	G3	Recurrent	WT	non-codel	Methylated	1	1	0.776749	High	-833.417	11.6171	-821.8	0.884975
CGGA_1671	Cluster1	Young	female	G3	Primary	Mutant	non-codel	Unmethylated	5.93973	0	1.60161	High	-1721.77	-209.065	-1930.83	0.948743
CGGA_1673	Cluster1	Young	female	G2	Primary	Mutant	non-codel	Methylated	5.91781	0	0.426302	Low	-1919.88	-1298.51	-3218.39	0.991226
CGGA_1675	Cluster1	Young	male	G3	Primary	Mutant	non-codel	Methylated	5.90137	0	1.32345	High	-981.163	804.943	-176.22	0.836944
CGGA_1680	Cluster1	Old	male	G3	Primary	Mutant	non-codel	Methylated	1.63288	1	0.561411	High	-843.869	1243.42	399.55	0.787757
CGGA_1685	Cluster1	Young	male	G3	Recurrent	Mutant	non-codel	Methylated	0.616438	1	0.965906	High	-1607.07	-842.801	-2449.87	0.970047
CGGA_1688	Cluster1	Old	female	G3	Recurrent	WT	non-codel	Methylated	0.139726	1	1.03211	High	-1404.87	-640.655	-2045.52	0.953928
CGGA_1689	Cluster1	Old	male	G2	Primary	Mutant	non-codel	Methylated	5.80274	0	0.216233	Low	-1418.18	-75.8436	-1494.02	0.926542
CGGA_1715	Cluster1	Young	female	G2	Primary	WT	non-codel	Methylated	5.56986	0	1.08877	High	-1017.08	-102.409	-1119.48	0.90447
CGGA_1716	Cluster1	Young	male	G3	Recurrent	Mutant	non-codel	Methylated	2.60548	1	1.811	High	-963.55	304.448	-659.103	0.873603
CGGA_1720	Cluster1	Young	male	G2	Primary	Mutant	non-codel	Methylated	5.46301	0	0.865818	High	-1560.65	-1149.11	-2709.76	0.978606
CGGA_1738	Cluster1	Old	male	G3	Primary	WT	non-codel	Methylated	1.28493	1	0.849986	High	-1191.54	-251.84	-1443.38	0.92372
CGGA_1739	Cluster1	Old	male	G3	Recurrent	Mutant	non-codel	Unmethylated	1.41096	1	1.0749	High	-1141.22	-34.8304	-1176.05	0.907981
CGGA_1743	Cluster1	Old	female	G3	Primary	Mutant	non-codel	Unmethylated	3.72877	1	1.17606	High	-1551.61	-1047.03	-2598.64	0.975119
CGGA_1760	Cluster1	Old	male	G2	Recurrent	WT	non-codel	Unmethylated	1.25753	1	1.92696	High	-561.664	727.365	165.701	0.808434
CGGA_1771	Cluster1	Young	male	G3	Recurrent	Mutant	non-codel	Unmethylated	2.92603	1	0.906629	High	-1859.48	-1359.57	-3219.04	0.991239
CGGA_1791	Cluster1	Old	male	G3	Primary	WT	NA	Unmethylated	2.34247	1	1.31958	High	-624.255	104.409	-519.847	0.863474
CGGA_1809	Cluster1	Young	male	G3	Primary	WT	non-codel	Unmethylated	0.939726	1	1.35658	High	-1343.12	-364.556	-1707.67	0.937882
CGGA_1829	Cluster1	Young	male	G2	Primary	WT	non-codel	Methylated	2.19452	0	1.73066	High	-1187.11	-603.185	-1790.3	0.942021
CGGA_1862	Cluster1	Old	male	G3	Primary	WT	non-codel	Methylated	0.30137	1	3.80943	High	-1687.71	-938.114	-2625.82	0.975996
CGGA_2002	Cluster1	Old	male	G2	Recurrent	Mutant	non-codel	Unmethylated	1.56712	1	1.15302	High	-1315.88	-487.808	-1803.69	0.942679
CGGA_2006	Cluster1	Old	male	G3	Recurrent	Mutant	non-codel	Methylated	1.71507	1	1.83572	High	-251.123	726.23	475.106	0.780877
CGGA_2121	Cluster1	Old	female	G2	Recurrent	Mutant	non-codel	Unmethylated	0.947945	1	2.22752	High	247.693	920.207	1167.9	0.713426
CGGA_265	Cluster1	Old	male	G2	Recurrent	Mutant	non-codel	Methylated	10.8466	0	0.627571	High	-945.331	5.22866	-940.103	0.892927
CGGA_320	Cluster1	Young	male	G2	Primary	Mutant	codel	NA	8.23288	1	0.682595	High	-1426.32	-523.43	-1949.75	0.949617
CGGA_369	Cluster1	Young	male	G2	Recurrent	Mutant	non-codel	NA	12.6192	0	1.04545	High	-1209.3	-594.949	-1804.25	0.942706
CGGA_406	Cluster1	Young	female	G3	Recurrent	Mutant	non-codel	Unmethylated	0.246575	1	0.847273	High	-2209.59	-1545.43	-3755.01	0.998553
CGGA_42	Cluster1	Young	male	G2	Primary	Mutant	codel	Unmethylated	7.7589	1	0.751987	High	-1590.89	-253.603	-1844.49	0.944661
CGGA_457	Cluster1	Young	male	G3	Recurrent	Mutant	non-codel	Methylated	0.20548	1	1.70356	High	-2322.56	-1592.14	-3914.7	0.999539
CGGA_474	Cluster1	NA	male	G3	Primary	WT	non-codel	Unmethylated	5.5589	0	3.03884	High	-1350.69	-1118.71	-2469.4	0.970739
CGGA_482	Cluster1	Old	male	G2	Primary	Mutant	codel	Methylated	6.87945	1	0.270264	Low	-1394.07	-165.913	-1559.99	0.930141
CGGA_492	Cluster1	Young	male	G3	Recurrent	WT	non-codel	Unmethylated	1.7863	0	1.95751	High	-357.34	960.606	603.266	0.768988
CGGA_503	Cluster1	Old	male	G2	Primary	Mutant	non-codel	Unmethylated	12.0822	0	1.09353	High	-1292.53	-712.37	-2004.9	0.952122
CGGA_507	Cluster1	Old	female	G3	Recurrent	Mutant	non-codel	Methylated	0.827397	1	0.555844	Low	-1410.7	-980.106	-2390.81	0.967904
CGGA_521	Cluster1	Young	male	G3	Primary	WT	non-codel	Unmethylated	1.40822	1	1.8901	High	-919.286	440.784	-478.502	0.860397
CGGA_619	Cluster1	Old	male	G2	Recurrent	WT	non-codel	NA	1.50685	1	1.86775	High	-1499.11	-128.616	-1627.72	0.933746
CGGA_634	Cluster1	Young	female	G3	Primary	Mutant	non-codel	Unmethylated	7.2137	1	0.881457	High	-1608.53	-1322.36	-2930.89	0.984767
CGGA_652	Cluster1	Old	male	G3	Recurrent	Mutant	non-codel	Methylated	1.30411	1	1.04174	High	-1454.81	-390.484	-1845.29	0.9447
CGGA_663	Cluster1	Young	female	G2	Primary	Mutant	non-codel	Unmethylated	11.5342	0	1.01975	High	-1631.21	-1234.09	-2865.3	0.983047
CGGA_703	Cluster1	Young	female	G3	Recurrent	Mutant	non-codel	NA	3.71233	1	2.06823	High	796.383	1344.23	2140.61	0.606453
CGGA_705	Cluster1	Old	male	G3	Primary	Mutant	non-codel	Unmethylated	4.12877	1	0.851495	High	-1024.2	-5.16918	-1029.37	0.898749
CGGA_707	Cluster1	Young	female	G2	Primary	Mutant	codel	NA	9.03836	1	1.2306	High	-1499	-1063.12	-2562.11	0.973917
CGGA_721	Cluster1	Old	male	G2	Primary	Mutant	non-codel	Unmethylated	6.99178	1	1.39373	High	-1145.92	-96.1926	-1242.11	0.912001
CGGA_730	Cluster1	Old	female	G2	Recurrent	Mutant	codel	NA	5.80274	1	1.47551	High	-1041.11	-151.427	-1192.54	0.908992
CGGA_763	Cluster1	Old	male	G3	Recurrent	WT	non-codel	Unmethylated	0.873973	0	1.56586	High	-1263.11	-595.235	-1858.34	0.945326
CGGA_780	Cluster1	Old	female	G3	Recurrent	WT	non-codel	Unmethylated	2.52877	1	1.91922	High	-1257.87	-534.786	-1792.65	0.942137
CGGA_799	Cluster1	Old	male	G3	Recurrent	Mutant	codel	Methylated	5.11781	1	-0.386631	Low	-1844.75	-1044.04	-2888.79	0.983674
CGGA_809	Cluster1	Young	male	G2	Primary	Mutant	non-codel	Unmethylated	3.43014	1	0.000813073	Low	-1517.62	60.7089	-1456.91	0.924479
CGGA_810	Cluster1	Young	male	G3	Recurrent	WT	non-codel	Unmethylated	1.50959	1	2.71017	High	-565.557	1890.17	1324.62	0.697118
CGGA_825	Cluster1	Young	male	G3	Recurrent	Mutant	non-codel	NA	2.29041	1	1.54647	High	-1449.81	-114.341	-1564.15	0.930365
CGGA_846	Cluster1	Young	female	G2	Recurrent	WT	non-codel	NA	8.19452	0	1.49841	High	-894.637	388.64	-505.997	0.862447
CGGA_852	Cluster1	Old	male	G3	Primary	WT	non-codel	Unmethylated	0.463014	1	3.02361	High	-859.301	179.149	-680.152	0.875103
CGGA_861	Cluster1	Young	male	G3	Primary	WT	non-codel	NA	2.44658	1	2.21647	High	-589.582	219.564	-370.018	0.852173
CGGA_863	Cluster1	Old	female	G2	Primary	WT	non-codel	Unmethylated	5.67945	1	1.41122	High	-1431.16	-288.789	-1719.95	0.938506
CGGA_867	Cluster1	Old	female	G3	Recurrent	Mutant	non-codel	Methylated	1.00548	1	2.39359	High	-729.073	449.298	-279.774	0.845167
CGGA_881	Cluster1	Young	female	G3	Recurrent	WT	non-codel	NA	0.690411	1	3.23228	High	-987.634	-137.723	-1125.36	0.904838
CGGA_882	Cluster1	Young	male	G3	Recurrent	Mutant	non-codel	NA	2.76164	0	1.36617	High	-1400.41	-1074.45	-2474.85	0.970931
CGGA_889	Cluster1	Young	male	G2	Primary	Mutant	non-codel	NA	10.8027	0	1.00897	High	-1706	-1594.84	-3300.84	0.992753
CGGA_890	Cluster1	Young	male	G3	Primary	Mutant	non-codel	NA	8.16986	1	0.959192	High	-1689.29	-901.558	-2590.85	0.974865
CGGA_901	Cluster1	Old	male	G3	Primary	Mutant	non-codel	NA	2.54521	1	0.746465	High	-1445.83	-194.901	-1640.73	0.934428
CGGA_903	Cluster1	Young	female	G3	Primary	Mutant	non-codel	NA	3.9863	1	0.762805	High	-1187.42	-4.97921	-1192.4	0.908984
CGGA_D19	Cluster1	Old	female	G2	Recurrent	Mutant	codel	Methylated	0.813699	1	2.05754	High	-1850.85	-1170.3	-3021.15	0.986985
CGGA_D28	Cluster1	Young	male	G3	Primary	Mutant	non-codel	NA	2.35616	1	0.176419	Low	-1987.95	-941.22	-2929.17	0.984723
CGGA_D50	Cluster1	Young	male	G2	Recurrent	Mutant	codel	NA	2.14247	1	0.741126	High	-1243.69	-709.837	-1953.52	0.94979
CGGA_J50	Cluster1	Young	male	G2	Recurrent	Mutant	NA	NA	4.63836	1	0.816165	High	-1634.44	-311.885	-1946.32	0.949459
CGGA_J73	Cluster1	Young	female	G3	Primary	Mutant	NA	NA	3.10685	1	1.3531	High	-1957.86	-1402.7	-3360.57	0.993769
CGGA_P103	Cluster1	Young	male	G2	Primary	Mutant	codel	NA	4.52329	0	0.327124	Low	-1788.36	-1447.48	-3235.84	0.991561
CGGA_P108	Cluster1	Young	female	G3	Primary	WT	non-codel	NA	4.50411	0	1.91478	High	-1286.47	-526.152	-1812.62	0.943116
CGGA_P110	Cluster1	Old	female	G3	Primary	WT	non-codel	NA	2.19178	1	1.76641	High	-763.416	-168.851	-932.267	0.892409
CGGA_P111	Cluster1	Old	female	G2	Primary	Mutant	codel	NA	4.48767	0	1.15966	High	-1454.86	-497.68	-1952.54	0.949745
CGGA_P113	Cluster1	Young	male	G2	Primary	WT	non-codel	NA	4.67945	0	1.49631	High	-1379.97	-1331.3	-2711.27	0.978651
CGGA_P128	Cluster1	Old	male	G2	Primary	Mutant	non-codel	NA	4.34521	0	1.16796	High	-1399.91	-972.207	-2372.12	0.967211
CGGA_P13	Cluster1	Old	female	G2	Primary	Mutant	codel	NA	5.30959	0	0.365757	Low	-1961.85	-1685.6	-3647.46	0.99758
CGGA_P131	Cluster1	Old	male	G3	Primary	Mutant	codel	NA	4.3726	0	0.238971	Low	-1631.8	-723.795	-2355.6	0.966592
CGGA_P132	Cluster1	Old	male	G2	Primary	Mutant	codel	NA	4.39178	0	0.87321	High	-1301.88	-399.936	-1701.81	0.937584
CGGA_P137	Cluster1	Old	male	G2	Primary	Mutant	non-codel	NA	4.18082	0	0.500973	Low	-1519.59	-569.375	-2088.97	0.955822
CGGA_P142	Cluster1	Old	male	G3	Primary	Mutant	codel	NA	4.26849	0	0.725023	High	-946.062	-171.853	-1117.91	0.904372
CGGA_P144	Cluster1	Old	male	G3	Primary	Mutant	non-codel	NA	4.27123	0	1.65017	High	-974.462	-324.076	-1298.54	0.915367
CGGA_P145	Cluster1	Old	male	G2	Primary	Mutant	non-codel	NA	0.843836	1	1.00611	High	-1058.09	-301.443	-1359.54	0.918936
CGGA_P147	Cluster1	Old	male	G2	Primary	Mutant	non-codel	NA	2.36438	1	1.75287	High	-415.657	557.203	141.545	0.810516
CGGA_P155	Cluster1	Old	male	G2	Primary	WT	non-codel	NA	4.06301	0	1.68299	High	-1411.27	-808.021	-2219.29	0.96127
CGGA_P156	Cluster1	Young	male	G2	Primary	Mutant	codel	NA	4.07671	0	0.853989	High	-1681.69	-802.422	-2484.12	0.971255
CGGA_P157	Cluster1	Old	female	G3	Primary	WT	non-codel	NA	1.28767	1	3.29206	High	-1062.14	-211.606	-1273.75	0.913896
CGGA_P159	Cluster1	Old	male	G3	Primary	WT	non-codel	NA	0.578082	1	3.39454	High	-823.279	-141.643	-964.923	0.894561
CGGA_P163	Cluster1	Old	female	G3	Recurrent	Mutant	non-codel	Unmethylated	2.34247	1	1.80499	High	-969.466	831.168	-138.297	0.833885
CGGA_P17	Cluster1	Young	male	G3	Primary	Mutant	codel	NA	5.28767	0	1.09282	High	-1442.45	-384.832	-1827.29	0.943829
CGGA_P173	Cluster1	Young	male	G2	Primary	Mutant	non-codel	Unmethylated	3.96712	0	1.59701	High	-772.778	394.545	-378.233	0.852803
CGGA_P174	Cluster1	Young	male	G2	Primary	Mutant	codel	NA	4.06027	0	0.613529	High	-1241.03	-528.905	-1769.93	0.941014
CGGA_P177	Cluster1	Old	male	G2	Primary	WT	non-codel	Methylated	3.95068	0	2.02745	High	-1158.25	-98.4041	-1256.65	0.912875
CGGA_P179	Cluster1	Old	male	G2	Primary	Mutant	non-codel	Methylated	3.98356	0	1.32075	High	-1639.98	-1316.82	-2956.8	0.985421
CGGA_P18	Cluster1	Old	male	G3	Primary	Mutant	non-codel	NA	1.06027	1	1.22309	High	-1256.76	-407.025	-1663.79	0.935628
CGGA_P181	Cluster1	Young	female	G3	Primary	WT	non-codel	NA	0.652055	1	2.6487	High	-1119.98	440.255	-679.728	0.875072
CGGA_P183	Cluster1	Old	male	G3	Primary	Mutant	codel	NA	4.14247	0	0.17266	Low	-2140.22	-1711.43	-3851.65	0.999216
CGGA_P185	Cluster1	Old	female	G3	Recurrent	Mutant	non-codel	NA	1.37534	1	2.28748	High	-1123.58	-470.972	-1594.55	0.931992
CGGA_P19	Cluster1	Young	male	G2	Primary	Mutant	non-codel	NA	5.27123	0	0.587912	High	-1205.98	-308.902	-1514.89	0.92769
CGGA_P20	Cluster1	Old	female	G2	Primary	Mutant	non-codel	NA	5.26849	0	0.192856	Low	-1622.83	-801.18	-2424.01	0.969117
CGGA_P23	Cluster1	Old	female	G3	Primary	WT	NA	NA	1.07397	1	1.53544	High	-970.88	419.855	-551.025	0.865773
CGGA_P27	Cluster1	Young	female	G2	Primary	Mutant	non-codel	NA	1.13151	0	0.407984	Low	-1777.06	-1030.56	-2807.62	0.98146
CGGA_P30	Cluster1	Old	male	G2	Primary	WT	non-codel	NA	1.10685	1	2.91484	High	-550.938	-518.252	-1069.19	0.901297
CGGA_P31	Cluster1	Old	male	G2	Primary	WT	non-codel	NA	5.1589	0	2.1253	High	-235.767	330.615	94.8482	0.814511
CGGA_P311	Cluster1	Young	male	G2	Recurrent	Mutant	non-codel	Methylated	3.41644	0	1.7928	High	-654.815	1114.19	459.371	0.782318
CGGA_P319	Cluster1	Young	male	G3	Recurrent	Mutant	non-codel	Methylated	1.39178	1	2.83545	High	-1267.85	-536.847	-1804.7	0.942729
CGGA_P328	Cluster1	Old	female	G3	Recurrent	Mutant	non-codel	NA	1.58904	1	1.43676	High	-472.443	484.456	12.013	0.821505
CGGA_P346	Cluster1	Old	male	G2	Recurrent	Mutant	non-codel	NA	1.43014	0	1.78346	High	-1008.18	358.461	-649.72	0.872932
CGGA_P358	Cluster1	Old	male	G2	Recurrent	Mutant	non-codel	Unmethylated	3.2	0	0.830179	High	-482.925	974.327	491.402	0.779381
CGGA_P364	Cluster1	Old	female	G3	Recurrent	Mutant	non-codel	Methylated	1.35616	1	1.93518	High	-925.916	828.642	-97.2739	0.830546
CGGA_P388	Cluster1	Young	male	G3	Recurrent	Mutant	non-codel	Methylated	0.80274	1	2.18814	High	-329.438	599.787	270.349	0.799297
CGGA_P5	Cluster1	Old	female	G3	Recurrent	Mutant	non-codel	NA	1.03562	1	2.26174	High	-438.922	595.414	156.492	0.809229
CGGA_P510	Cluster1	Old	male	G3	Recurrent	Mutant	non-codel	Methylated	2.49863	0	2.18115	High	654.985	1455.69	2110.67	0.609942
CGGA_P84	Cluster1	Old	female	G2	Primary	Mutant	non-codel	NA	4.6411	0	0.380343	Low	-1472.37	-405.66	-1878.03	0.946264
CGGA_P93	Cluster1	Old	female	G2	Primary	Mutant	non-codel	NA	4.59726	0	1.07419	High	-1142.23	239.083	-903.143	0.890471
CGGA_1003	Cluster2	Old	female	G2	Primary	Mutant	codel	Unmethylated	10.4575	0	0.0658167	Low	-1958.28	-1204.89	-3163.17	0.990122
CGGA_1010	Cluster2	Old	male	G2	Primary	Mutant	NA	Unmethylated	0.673973	1	1.43464	High	-1715.69	-1034.9	-2750.59	0.979821
CGGA_1033	Cluster2	Old	male	G2	Primary	NA	non-codel	Unmethylated	3.62192	0	0.816934	High	-1570.8	-1203.79	-2774.59	0.980519
CGGA_1037	Cluster2	Old	male	G2	Primary	NA	codel	Methylated	2.13699	0	-0.00866494	Low	-1417.81	-281.658	-1699.46	0.937464
CGGA_1065	Cluster2	Old	female	G2	Primary	Mutant	codel	Unmethylated	9.34795	0	-0.660507	Low	-2091.04	-1302.24	-3393.28	0.994292
CGGA_1087	Cluster2	Young	female	G2	Primary	Mutant	codel	Unmethylated	1.92055	0	-0.327145	Low	-2103.44	-1313.06	-3416.5	0.99465
CGGA_1100	Cluster2	Old	female	G2	Primary	Mutant	NA	Methylated	9.07945	0	0.258595	Low	-2059.62	-1293.71	-3353.33	0.99365
CGGA_1101	Cluster2	Young	female	G2	Primary	WT	NA	Unmethylated	0.586301	1	1.37951	High	-1575.31	-1188.5	-2763.81	0.980207
CGGA_1111	Cluster2	Old	male	G3	Primary	Mutant	non-codel	Methylated	7.3863	1	1.30769	High	-721.135	486.531	-234.604	0.841604
CGGA_1120	Cluster2	Old	female	G3	Primary	Mutant	NA	Methylated	1.15616	1	0.627837	High	-1365.07	-913.483	-2278.55	0.963631
CGGA_1121	Cluster2	Young	female	G3	Recurrent	Mutant	non-codel	Methylated	8.98082	0	-0.0630578	Low	-1608.72	-391.116	-1999.84	0.951895
CGGA_1126	Cluster2	Old	male	G3	Primary	Mutant	non-codel	Methylated	2.14795	1	0.432639	Low	-1409.93	-149.072	-1559	0.930088
CGGA_1127	Cluster2	Young	male	G2	Primary	NA	codel	Unmethylated	7.20548	1	-0.0676199	Low	-1147.09	84.8123	-1062.27	0.900857
CGGA_1132	Cluster2	Young	female	G3	Recurrent	Mutant	codel	Methylated	8.90685	0	0.642344	High	-1621.49	-171.234	-1792.73	0.942141
CGGA_1137	Cluster2	Old	male	G3	Primary	WT	NA	Methylated	8.86849	0	1.35455	High	-1119.9	18.4417	-1101.46	0.903339
CGGA_1147	Cluster2	Young	male	G2	Primary	Mutant	non-codel	Unmethylated	8.80822	0	0.0388148	Low	-1913.34	-946.51	-2859.84	0.9829
CGGA_1152	Cluster2	Young	male	G2	Primary	WT	non-codel	Unmethylated	8.76986	0	0.867108	High	-54.0221	1157.34	1103.32	0.720037
CGGA_1155	Cluster2	Old	male	G3	Primary	Mutant	codel	Methylated	3.76164	1	-0.465941	Low	-1303.23	-45.8182	-1349.05	0.918327
CGGA_1156	Cluster2	Old	female	G2	Primary	Mutant	non-codel	Methylated	8.75068	0	-0.375264	Low	-905.84	260.736	-645.104	0.872601
CGGA_1157	Cluster2	Old	male	G2	Primary	WT	non-codel	Methylated	1.99178	1	1.3629	High	-1284.83	-580.88	-1865.71	0.945678
CGGA_1158	Cluster2	Young	male	G2	Primary	Mutant	codel	Unmethylated	8.73425	0	-0.123857	Low	-1912.67	-812.144	-2724.81	0.979058
CGGA_1159	Cluster2	Old	male	G2	Primary	Mutant	non-codel	Unmethylated	8.71507	0	0.428743	Low	-1151.16	-568.946	-1720.11	0.938514
CGGA_1161	Cluster2	Young	male	G3	Primary	Mutant	non-codel	Unmethylated	8.71233	0	0.589437	High	-1511.89	-597.167	-2109.05	0.956685
CGGA_1162	Cluster2	Young	male	G3	Primary	NA	codel	Unmethylated	8.69589	0	0.756996	High	-1196.71	60.8217	-1135.89	0.905495
CGGA_1181	Cluster2	Young	male	G2	Primary	Mutant	non-codel	Methylated	0.871233	0	0.315458	Low	-1127.28	142.756	-984.523	0.895844
CGGA_1191	Cluster2	Old	male	G3	Primary	Mutant	codel	Methylated	8.44384	0	-0.282887	Low	-1774.32	-1343.61	-3117.92	0.989169
CGGA_1198	Cluster2	Young	male	G2	Primary	Mutant	NA	Unmethylated	8.4	0	0.526532	Low	-1255.87	-579.888	-1835.76	0.94424
CGGA_1204	Cluster2	Old	male	G2	Primary	Mutant	codel	Methylated	8.3726	0	-0.300198	Low	-2156.97	-1562.32	-3719.29	0.998258
CGGA_1205	Cluster2	Old	female	G3	Primary	WT	NA	Unmethylated	2.54521	1	1.33174	High	-441.813	440.503	-1.31003	0.822619
CGGA_1207	Cluster2	Old	female	G3	Primary	NA	codel	Methylated	8.35342	0	0.20229	Low	-1586.11	-684.547	-2270.66	0.963321
CGGA_1211	Cluster2	Old	male	G2	Primary	Mutant	codel	Unmethylated	8.33425	0	0.837285	High	-1401.19	-648.511	-2049.7	0.954112
CGGA_1239	Cluster2	Old	female	G2	Primary	Mutant	codel	Methylated	8.21096	0	0.184879	Low	-1786.84	-659.419	-2446.26	0.969917
CGGA_1269	Cluster2	Young	female	G3	Primary	Mutant	codel	Methylated	8.00822	0	0.0949692	Low	-1629.61	-549.139	-2178.74	0.959613
CGGA_1286	Cluster2	Old	female	G2	Primary	Mutant	codel	Unmethylated	7.96164	0	-0.241893	Low	-1455.51	-406.506	-1862.01	0.945501
CGGA_1291	Cluster2	Old	male	G3	Primary	NA	codel	Unmethylated	6.63562	0	-0.227804	Low	-1434.91	-256.174	-1691.09	0.937035
CGGA_1303	Cluster2	Old	female	G3	Primary	Mutant	NA	Methylated	7.83836	0	1.16173	High	-1571.52	-1101.56	-2673.08	0.977483
CGGA_1305	Cluster2	Old	male	G3	Primary	Mutant	non-codel	Methylated	7.40274	1	-0.053697	Low	-1270.1	235.631	-1034.47	0.899077
CGGA_1309	Cluster2	Old	male	G3	Primary	NA	codel	Methylated	2.6411	0	-0.529892	Low	-1549.73	-278.952	-1828.68	0.943897
CGGA_1311	Cluster2	Young	female	G3	Recurrent	Mutant	codel	Methylated	2.9589	1	-0.295143	Low	-1688.61	-1033.33	-2721.94	0.978972
CGGA_1317	Cluster2	Old	male	G2	Primary	Mutant	NA	Methylated	7.84658	0	0.647774	High	-1888.88	-1457.81	-3346.69	0.99354
CGGA_1319	Cluster2	Old	female	G3	Primary	WT	non-codel	Methylated	7.83836	0	1.47357	High	-1737.48	-444.125	-2181.6	0.959731
CGGA_1335	Cluster2	Old	female	G2	Primary	Mutant	codel	Unmethylated	7.77808	0	0.101691	Low	-1543.19	-732.336	-2275.52	0.963513
CGGA_1345	Cluster2	Old	male	G2	Primary	Mutant	codel	Methylated	7.73973	0	0.606627	High	-770.688	1141.96	371.275	0.790307
CGGA_1350	Cluster2	Young	male	G2	Primary	Mutant	NA	Methylated	7.72329	0	0.68089	High	-1545.75	-907.76	-2453.51	0.970176
CGGA_1361	Cluster2	Old	male	G2	Primary	Mutant	non-codel	Methylated	7.68219	0	0.751211	High	-1483.12	-712.311	-2195.43	0.960299
CGGA_1368	Cluster2	Old	male	G2	Primary	Mutant	NA	Methylated	7.66301	0	0.434555	Low	-1811.28	-1265.88	-3077.16	0.988273
CGGA_1369	Cluster2	Young	female	G3	Primary	Mutant	non-codel	Methylated	0.986301	0	-0.0219136	Low	-1539.27	-32.5827	-1571.85	0.930779
CGGA_1383	Cluster2	Old	female	G3	Recurrent	Mutant	codel	Methylated	2.42192	0	-0.233963	Low	-1665.34	-686.068	-2351.41	0.966434
CGGA_1386	Cluster2	Young	male	G3	Primary	NA	codel	Methylated	7.58904	0	-0.813163	Low	-1091.57	241.989	-849.582	0.886866
CGGA_1389	Cluster2	Old	female	G3	Primary	Mutant	codel	Methylated	4.5726	1	-0.266027	Low	-1908.73	-646.258	-2554.98	0.973679
CGGA_1400	Cluster2	Old	female	G3	Recurrent	NA	codel	Unmethylated	7.51233	0	-0.844503	Low	-1736	-469.89	-2205.89	0.960726
CGGA_1404	Cluster2	Old	female	G3	Primary	Mutant	codel	Methylated	7.50959	0	0.0358048	Low	-1438.92	-406.212	-1845.13	0.944692
CGGA_1407	Cluster2	Young	female	G3	Primary	Mutant	codel	Methylated	7.47397	0	-0.176392	Low	-1345.74	-167.153	-1512.9	0.927581
CGGA_1416	Cluster2	Old	male	G3	Primary	Mutant	codel	Unmethylated	5.29589	1	-0.0453715	Low	-1614.85	-333.212	-1948.06	0.949539
CGGA_1421	Cluster2	Young	male	G3	Primary	NA	non-codel	Methylated	7.39452	0	0.641157	High	-1211.18	-234.035	-1445.22	0.923823
CGGA_1424	Cluster2	Old	female	G3	Primary	Mutant	NA	Methylated	7.37534	0	0.0963399	Low	-1560.61	-790.706	-2351.32	0.966431
CGGA_1427	Cluster2	Young	female	G2	Primary	NA	non-codel	Unmethylated	0.928767	0	0.683372	High	-1275.9	-126.481	-1402.38	0.921398
CGGA_1431	Cluster2	Old	male	G3	Primary	Mutant	non-codel	Methylated	5.61096	1	-0.145765	Low	-1272.45	36.4118	-1236.04	0.911635
CGGA_1437	Cluster2	Old	male	G3	Recurrent	WT	non-codel	Unmethylated	2.8411	1	0.784307	High	-1234.28	-719.527	-1953.81	0.949803
CGGA_1445	Cluster2	Young	male	G3	Recurrent	WT	NA	Methylated	7.29863	0	1.77074	High	-619.211	-976.479	-1595.69	0.932053
CGGA_1446	Cluster2	Young	male	G2	Primary	Mutant	NA	Unmethylated	7.29863	0	0.294712	Low	-1682.51	-1350.24	-3032.75	0.987257
CGGA_1447	Cluster2	Old	male	G3	Recurrent	WT	NA	Methylated	0.843836	1	0.670514	High	-1033.59	-644.131	-1677.72	0.936348
CGGA_1454	Cluster2	Old	female	G2	Primary	WT	non-codel	Methylated	7.27397	0	1.08864	High	-1741.05	-1501.33	-3242.39	0.991685
CGGA_1455	Cluster2	Old	male	G2	Primary	Mutant	NA	Unmethylated	7.27397	0	0.521444	Low	-1774.45	-1176.68	-2951.13	0.985279
CGGA_1463	Cluster2	Old	female	G2	Primary	Mutant	codel	Methylated	7.2137	0	0.117614	Low	-1672.27	-1034.15	-2706.42	0.978504
CGGA_1469	Cluster2	Old	male	G3	Primary	Mutant	NA	Methylated	7.19452	0	0.132535	Low	-1772.63	-1211	-2983.64	0.986084
CGGA_1474	Cluster2	Old	female	G3	Primary	Mutant	NA	Methylated	0.912329	0	0.777157	High	-949.247	36.7157	-912.531	0.891098
CGGA_1477	Cluster2	Old	male	G2	Primary	NA	non-codel	Unmethylated	3.27123	1	0.961724	High	-1197.29	252.362	-944.923	0.893245
CGGA_1482	Cluster2	Young	male	G3	Primary	NA	codel	Methylated	7.10137	0	-0.0297076	Low	-947.547	414.461	-533.086	0.864452
CGGA_1502	Cluster2	Young	female	G2	Primary	Mutant	codel	Methylated	7.0274	0	0.504601	Low	-810.049	380.247	-429.802	0.856732
CGGA_1504	Cluster2	Old	female	G3	Primary	Mutant	non-codel	Methylated	7.00822	0	0.0437888	Low	-1028.35	586.713	-441.641	0.857627
CGGA_1513	Cluster2	Young	female	G3	Recurrent	Mutant	codel	Methylated	6.44384	1	-0.27483	Low	-1797.99	-885.377	-2683.36	0.977801
CGGA_1516	Cluster2	Old	male	G2	Primary	Mutant	codel	Methylated	6.93151	0	0.313969	Low	-1853.29	-775.506	-2628.79	0.976091
CGGA_1517	Cluster2	Old	male	G2	Primary	Mutant	codel	Methylated	6.93151	0	-0.761152	Low	-1697.7	-591.559	-2289.26	0.96405
CGGA_1524	Cluster2	Young	male	G3	Recurrent	Mutant	codel	Methylated	2.75068	1	0.59271	High	-1553.08	-615.599	-2168.68	0.959196
CGGA_1525	Cluster2	Old	male	G3	Primary	NA	non-codel	Methylated	4.61918	1	1.60866	High	-1010.32	562.98	-447.343	0.858057
CGGA_1526	Cluster2	Young	male	G3	Primary	Mutant	codel	Methylated	6.85479	0	1.20525	High	-1370.51	-229.158	-1599.67	0.932264
CGGA_1528	Cluster2	Young	female	G2	Primary	Mutant	codel	Methylated	6.8411	0	-0.256734	Low	-1441.17	-96.2551	-1537.42	0.92892
CGGA_1544	Cluster2	Young	female	G3	Primary	Mutant	non-codel	Methylated	0.569863	1	0.160478	Low	-1897.36	-1014.35	-2911.71	0.984274
CGGA_1552	Cluster2	Young	male	G3	Primary	Mutant	codel	Methylated	6.66301	0	-0.280509	Low	-1574.29	-683.374	-2257.66	0.962807
CGGA_1557	Cluster2	Old	male	G3	Primary	Mutant	codel	Methylated	6.64932	0	-0.281312	Low	-1599.94	-630.712	-2230.65	0.961729
CGGA_1562	Cluster2	Old	male	G3	Primary	Mutant	codel	Methylated	5.56712	1	0.0726514	Low	-1769.05	-932.062	-2701.11	0.978344
CGGA_1566	Cluster2	Old	female	G3	Primary	Mutant	codel	Methylated	6.63014	0	0.13798	Low	-1906.73	-909.005	-2815.74	0.981688
CGGA_1567	Cluster2	Old	female	G3	Primary	Mutant	non-codel	Methylated	2.30137	1	0.78548	High	-1107.84	819.465	-288.377	0.845841
CGGA_1568	Cluster2	Young	female	G3	Primary	NA	non-codel	Methylated	0.945206	0	0.131842	Low	-1128.14	95.7835	-1032.35	0.898941
CGGA_1569	Cluster2	Young	female	G3	Primary	WT	codel	Methylated	3.85205	0	-0.329629	Low	-1356.08	-308.305	-1664.38	0.935659
CGGA_157	Cluster2	Young	male	G2	Recurrent	NA	non-codel	Unmethylated	2.50411	1	-0.308075	Low	-1345.51	273.571	-1071.94	0.901472
CGGA_1579	Cluster2	Young	male	G2	Primary	WT	non-codel	Methylated	6.56986	0	0.764947	High	-1505.55	-769.58	-2275.13	0.963497
CGGA_1583	Cluster2	Old	female	G2	Primary	NA	non-codel	Methylated	4.4	1	1.27953	High	-1399.1	-759.618	-2158.72	0.958782
CGGA_1588	Cluster2	Young	female	G3	Primary	WT	non-codel	Methylated	5.48767	0	0.772706	High	-192.346	1618.46	1426.11	0.68636
CGGA_1594	Cluster2	Young	male	G2	Recurrent	NA	non-codel	Methylated	1.31507	0	0.974761	High	-1104.92	-64.2419	-1169.17	0.907557
CGGA_1607	Cluster2	Young	female	G2	Recurrent	Mutant	codel	Methylated	3.65205	1	0.525318	Low	-781.655	372.998	-408.656	0.855127
CGGA_1614	Cluster2	Old	male	G3	Recurrent	Mutant	non-codel	Methylated	2.95616	1	0.317362	Low	-1133.46	252.804	-880.656	0.888965
CGGA_1617	Cluster2	Young	female	G2	Primary	NA	codel	Methylated	6.32877	0	0.223537	Low	-1672.43	-706.517	-2378.95	0.967465
CGGA_1618	Cluster2	Young	male	G3	Primary	Mutant	non-codel	Unmethylated	6.35342	0	0.22942	Low	-1618.14	-487.235	-2105.37	0.956528
CGGA_1620	Cluster2	Old	male	G3	Primary	Mutant	codel	Methylated	6.33425	0	0.639539	High	-1460.52	-673.833	-2134.35	0.95776
CGGA_1621	Cluster2	Old	female	G2	Primary	Mutant	non-codel	Unmethylated	6.33151	0	0.16878	Low	-1413.48	-361.594	-1775.07	0.941269
CGGA_1627	Cluster2	Young	male	G3	Primary	Mutant	non-codel	Unmethylated	6.30411	0	0.06093	Low	-1317.45	20.0878	-1297.36	0.915298
CGGA_1630	Cluster2	Young	male	G2	Primary	NA	codel	Unmethylated	5.91781	0	0.0649334	Low	-1262.3	46.0663	-1216.24	0.910437
CGGA_1640	Cluster2	Old	male	G3	Primary	NA	non-codel	Unmethylated	6.21096	0	0.350636	Low	-1196.9	-62.0137	-1258.92	0.91301
CGGA_1642	Cluster2	Old	male	G2	Primary	Mutant	non-codel	Methylated	6.20822	0	0.0132039	Low	-1394.49	-39.1907	-1433.68	0.923173
CGGA_1647	Cluster2	Old	male	G2	Primary	NA	codel	Methylated	6.10685	0	-0.316789	Low	-1018.97	325.492	-693.476	0.876047
CGGA_1648	Cluster2	Old	female	G3	Primary	NA	codel	Unmethylated	4.7863	0	0.750433	High	-1097.22	245.875	-851.348	0.886986
CGGA_1649	Cluster2	Young	male	G2	Primary	Mutant	codel	Unmethylated	6.09589	0	-0.41638	Low	-990.541	380.558	-609.984	0.870072
CGGA_165	Cluster2	Young	male	G2	Primary	NA	non-codel	Unmethylated	0.50137	0	0.284435	Low	-1343.4	-56.6118	-1400.01	0.921262
CGGA_1651	Cluster2	Old	female	G2	Recurrent	Mutant	non-codel	Methylated	2.30685	1	1.03446	High	-1640.8	-904.294	-2545.09	0.973347
CGGA_1653	Cluster2	Old	female	G2	Primary	NA	non-codel	Methylated	6.07397	0	0.031457	Low	-1429.91	-94.4161	-1524.33	0.928206
CGGA_1655	Cluster2	Old	male	G2	Primary	Mutant	non-codel	Unmethylated	3.31233	0	0.219779	Low	-1151.89	201.855	-950.037	0.893582
CGGA_1657	Cluster2	Young	female	G3	Primary	NA	non-codel	Methylated	6.06849	0	0.39361	Low	-1187.63	-145.254	-1332.88	0.917386
CGGA_1661	Cluster2	Old	female	G3	Primary	NA	non-codel	Methylated	6.05205	0	-0.430496	Low	-1108.9	9.84504	-1099.05	0.903187
CGGA_1662	Cluster2	Old	female	G2	Primary	Mutant	codel	Methylated	4.09041	0	-0.773728	Low	-1589.09	-232.808	-1821.9	0.943568
CGGA_1664	Cluster2	Old	female	G2	Primary	Mutant	non-codel	Methylated	4.1863	1	0.548526	Low	-1492.66	-662.19	-2154.85	0.95862
CGGA_1679	Cluster2	Old	female	G3	Primary	Mutant	codel	Methylated	5.87945	0	0.172324	Low	-1656.47	-803.182	-2459.65	0.970394
CGGA_1686	Cluster2	Young	male	G3	Primary	WT	non-codel	Unmethylated	2.0411	1	-0.067182	Low	-1497.86	-343.543	-1841.4	0.944512
CGGA_1693	Cluster2	Old	male	G3	Primary	NA	non-codel	Unmethylated	1.41644	1	2.25503	High	-1553.71	-449.618	-2003.33	0.952052
CGGA_1695	Cluster2	Old	male	G3	Recurrent	Mutant	non-codel	Unmethylated	5.73699	0	-0.196592	Low	-1921.43	-1016.09	-2937.52	0.984936
CGGA_1696	Cluster2	Old	male	G3	Primary	WT	NA	Unmethylated	3.30137	0	0.849254	High	-110.782	715.401	604.619	0.768861
CGGA_1700	Cluster2	Old	male	G3	Primary	Mutant	codel	Unmethylated	5.68767	0	0.378022	Low	-778.79	436.295	-342.495	0.850052
CGGA_1701	Cluster2	Old	male	G3	Primary	Mutant	codel	Methylated	4.64658	0	-0.86066	Low	-1865.08	-756.946	-2622.03	0.975875
CGGA_1703	Cluster2	Young	female	G2	Primary	Mutant	non-codel	Unmethylated	4.36164	0	0.213736	Low	-981.779	196.076	-785.703	0.882495
CGGA_1704	Cluster2	Young	female	G2	Primary	WT	non-codel	Unmethylated	5.65479	0	0.325499	Low	-1166.04	-15.0151	-1181.06	0.908289
CGGA_1714	Cluster2	Young	female	G3	Primary	NA	codel	Unmethylated	5.5726	0	0.768581	High	-993.264	647.802	-345.461	0.850281
CGGA_1718	Cluster2	Young	female	G3	Primary	Mutant	non-codel	Methylated	5.46849	0	-0.156528	Low	-1512.45	-115.064	-1627.51	0.933735
CGGA_1721	Cluster2	Old	female	G3	Primary	NA	codel	Unmethylated	5.46301	0	-0.462897	Low	-1440.67	-317.927	-1758.6	0.94045
CGGA_1723	Cluster2	Young	female	G3	Primary	Mutant	codel	Unmethylated	5.4411	0	-0.619618	Low	-1605.9	-539.027	-2144.92	0.958205
CGGA_1725	Cluster2	Young	female	G3	Primary	Mutant	codel	Unmethylated	5.43288	0	0.044211	Low	-1545.71	-613.608	-2159.32	0.958807
CGGA_1731	Cluster2	Old	female	G3	Primary	Mutant	non-codel	Methylated	5.4137	0	-0.301737	Low	-1301.79	-61.0809	-1362.87	0.919129
CGGA_1737	Cluster2	Young	male	G3	Primary	Mutant	codel	Methylated	5.34795	0	-0.769518	Low	-1654.83	-823.352	-2478.18	0.971047
CGGA_1745	Cluster2	Old	female	G3	Primary	Mutant	NA	Methylated	5.28493	0	0.63746	High	-1589.57	-1273.27	-2862.84	0.982981
CGGA_1747	Cluster2	Young	female	G3	Primary	NA	non-codel	Unmethylated	0.80274	1	0.333032	Low	-785.623	980.926	195.303	0.805868
CGGA_1786	Cluster2	Old	female	G3	Recurrent	Mutant	codel	NA	4.97808	0	-0.215538	Low	-2023.43	-923.374	-2946.8	0.985171
CGGA_1850	Cluster2	Young	male	G2	Primary	Mutant	non-codel	Methylated	2.05479	0	0.3985	Low	-1412.37	-61.4117	-1473.78	0.92542
CGGA_1854	Cluster2	Young	male	G3	Primary	Mutant	non-codel	Methylated	4.45479	0	0.350071	Low	-1239.75	157.784	-1081.97	0.902108
CGGA_1863	Cluster2	Old	female	G3	Recurrent	Mutant	codel	Unmethylated	4.36712	0	-0.578601	Low	-1899.7	-1076.28	-2975.98	0.985896
CGGA_1875	Cluster2	Young	female	G2	Primary	WT	non-codel	Methylated	4.26849	0	1.19389	High	-576.574	1071.89	495.32	0.77902
CGGA_1880	Cluster2	Young	female	G3	Recurrent	Mutant	non-codel	NA	3.56712	0	0.0103219	Low	-1669.58	-601.927	-2271.5	0.963355
CGGA_1882	Cluster2	Young	male	G3	Primary	Mutant	codel	Methylated	4.19452	0	0.3191	Low	-1596.5	-398.467	-1994.97	0.951676
CGGA_1902	Cluster2	Young	male	G2	Primary	Mutant	non-codel	Methylated	4.05205	0	0.0379756	Low	-1485.22	-579.898	-2065.11	0.954787
CGGA_1903	Cluster2	Young	female	G3	Primary	NA	codel	Methylated	4.03836	0	1.11235	High	-1154.29	-67.0723	-1221.36	0.910748
CGGA_1906	Cluster2	Old	male	G3	Recurrent	Mutant	non-codel	Methylated	2.88767	1	0.840747	High	-868.35	807.803	-60.5471	0.827532
CGGA_194	Cluster2	Old	female	G3	Recurrent	Mutant	codel	Methylated	6.31233	1	0.579778	High	-1666.67	-767.883	-2434.56	0.969498
CGGA_1994	Cluster2	Young	female	G3	Recurrent	Mutant	non-codel	Methylated	3.38904	0	0.452578	Low	-1682.26	-846.011	-2528.27	0.972778
CGGA_2013	Cluster2	Old	male	G2	Recurrent	Mutant	codel	Unmethylated	0.380822	1	0.832839	High	-1102.41	-167.111	-1269.52	0.913644
CGGA_2046	Cluster2	Old	male	G3	Recurrent	Mutant	non-codel	NA	0.687671	1	1.92444	High	-629.159	614.602	-14.5562	0.823723
CGGA_2079	Cluster2	Old	male	G3	Recurrent	Mutant	codel	NA	2.6411	0	1.08769	High	-1508.73	-856.544	-2365.28	0.966955
CGGA_2081	Cluster2	Young	female	G3	Recurrent	Mutant	codel	NA	2.63288	0	0.67373	High	-1759.51	-969.549	-2729.06	0.979184
CGGA_2129	Cluster2	Old	male	G3	Recurrent	Mutant	non-codel	NA	2.26849	0	1.30877	High	-953.134	-582.461	-1535.6	0.928821
CGGA_279	Cluster2	Old	female	G3	Recurrent	Mutant	non-codel	Methylated	3.6	1	1.7855	High	-1306.25	-99.8179	-1406.07	0.921608
CGGA_28	Cluster2	Young	male	G2	Primary	Mutant	codel	Unmethylated	3.02192	1	0.610811	High	-1588.01	-298.221	-1886.23	0.946653
CGGA_288	Cluster2	Old	male	G2	Recurrent	Mutant	codel	Unmethylated	2.89589	1	1.05532	High	-630.894	568.08	-62.8138	0.827718
CGGA_290	Cluster2	Young	female	G2	Primary	Mutant	codel	Unmethylated	12.9452	0	0.499244	Low	-1202.98	-760.547	-1963.53	0.950248
CGGA_336	Cluster2	Old	female	G3	Recurrent	Mutant	codel	Unmethylated	6.98356	1	0.605099	High	-1855.78	-631.774	-2487.55	0.971375
CGGA_358	Cluster2	Young	female	G3	Recurrent	Mutant	non-codel	Methylated	0.334247	1	0.970365	High	-770.775	643.203	-127.572	0.833015
CGGA_420	Cluster2	Young	female	G3	Recurrent	Mutant	codel	Methylated	9.6274	0	0.347433	Low	-2059.74	-1112.53	-3172.27	0.990309
CGGA_554	Cluster2	Old	female	G3	Recurrent	NA	non-codel	Methylated	0.367123	1	0.703972	High	-1388.79	-214.109	-1602.9	0.932436
CGGA_583	Cluster2	Young	female	G2	Primary	Mutant	NA	Unmethylated	8.51233	1	0.491673	Low	-1495.02	-715.808	-2210.83	0.960927
CGGA_625	Cluster2	Young	female	G3	Recurrent	Mutant	codel	Unmethylated	6.75342	1	0.723242	High	-1478.97	-341.936	-1820.9	0.943519
CGGA_720	Cluster2	Old	female	G2	Recurrent	Mutant	non-codel	Unmethylated	3.44658	1	0.0478576	Low	-1775.46	-1031.05	-2806.51	0.981429
CGGA_724	Cluster2	Young	male	G2	Recurrent	Mutant	non-codel	Unmethylated	11.3616	0	0.567944	High	-1472.38	-618.147	-2090.53	0.95589
CGGA_888	Cluster2	Young	male	G3	Recurrent	Mutant	codel	NA	1.83288	1	-0.271909	Low	-1475.18	-1001.38	-2476.56	0.970991
CGGA_P104	Cluster2	Young	female	G3	Recurrent	Mutant	NA	NA	0.457534	1	0.657042	High	-1057.06	262.896	-794.168	0.883079
CGGA_P115	Cluster2	Young	male	G2	Primary	WT	NA	NA	4.45479	0	1.1315	High	-625.029	122.127	-502.902	0.862217
CGGA_P121	Cluster2	Young	male	G2	Primary	WT	non-codel	NA	4.40548	0	0.97251	High	-1199.73	-377.974	-1577.7	0.931093
CGGA_P122	Cluster2	Old	male	G2	Recurrent	Mutant	codel	NA	4.48767	0	0.367622	Low	-1410.66	-632.326	-2042.99	0.953817
CGGA_P151	Cluster2	Old	female	G2	Primary	Mutant	non-codel	NA	4.33425	0	0.723818	High	-1435.96	-553.924	-1989.88	0.951446
CGGA_P153	Cluster2	Old	male	G2	Primary	Mutant	NA	NA	4.06575	0	0.746754	High	-1334.06	-1028.57	-2362.63	0.966856
CGGA_P158	Cluster2	Young	male	G2	Primary	Mutant	NA	NA	4.13699	0	0.130003	Low	-1468.2	-1088.76	-2556.96	0.973745
CGGA_P165	Cluster2	Old	female	G3	Primary	Mutant	NA	NA	1.63836	1	0.496888	Low	-1589.9	-1018.22	-2608.12	0.975427
CGGA_P172	Cluster2	Young	male	G3	Primary	Mutant	NA	NA	2.87397	1	0.927731	High	-1429.19	-833.109	-2262.3	0.962991
CGGA_P176	Cluster2	Young	female	G2	Primary	Mutant	codel	NA	2.20274	0	0.600591	High	-1766.31	-1396.09	-3162.39	0.990106
CGGA_P21	Cluster2	Young	male	G2	Primary	Mutant	non-codel	NA	5.26575	0	0.317869	Low	-1344.26	-128.976	-1473.24	0.92539
CGGA_P265	Cluster2	Young	male	G3	Primary	WT	NA	Methylated	2.13425	1	1.08497	High	-1011.29	246.27	-765.025	0.881063
CGGA_P266	Cluster2	Young	female	G3	Primary	WT	NA	Methylated	0.693151	1	0.580763	High	-1223.97	-627.703	-1851.68	0.945006
CGGA_P269	Cluster2	Old	female	G3	Recurrent	WT	codel	NA	1.4	1	0.897732	High	-1361.93	-462.484	-1824.41	0.94369
CGGA_P271	Cluster2	Old	male	G2	Primary	Mutant	NA	Methylated	3.76986	0	0.671731	High	-1520.2	-802.443	-2322.64	0.965341
CGGA_P279	Cluster2	Old	female	G3	Recurrent	Mutant	codel	NA	3.65479	0	-0.271127	Low	-1953.77	-1104.42	-3058.19	0.987844
CGGA_P286	Cluster2	Old	female	G2	Recurrent	Mutant	codel	Methylated	1.80274	0	0.170373	Low	-1878.58	-1005.85	-2884.44	0.983559
CGGA_P29	Cluster2	Young	female	G3	Recurrent	Mutant	NA	NA	0.282192	1	1.07707	High	-1721.49	-716.919	-2438.41	0.969636
CGGA_P3	Cluster2	Young	male	G3	Recurrent	Mutant	NA	NA	5.82466	0	0.457068	Low	-1408.63	-740.995	-2149.62	0.958402
CGGA_P306	Cluster2	Old	male	G2	Recurrent	Mutant	codel	Methylated	2.52603	1	0.553281	Low	-2074.9	-1202.19	-3277.08	0.992328
CGGA_P308	Cluster2	Young	male	G3	Recurrent	Mutant	non-codel	Methylated	1.54247	1	0.943362	High	-1284.33	-552.686	-1837.02	0.9443
CGGA_P310	Cluster2	Old	female	G3	Recurrent	NA	codel	Methylated	0.613699	1	0.333585	Low	-1037.41	335.771	-701.64	0.876625
CGGA_P314	Cluster2	Young	female	G3	Recurrent	Mutant	codel	Methylated	3.39178	0	-0.298446	Low	-1471.78	-413.881	-1885.67	0.946626
CGGA_P315	Cluster2	Old	female	G2	Recurrent	Mutant	non-codel	NA	1.23562	1	0.101155	Low	-1750.05	-625.96	-2376.01	0.967356
CGGA_P316	Cluster2	Old	male	G2	Recurrent	NA	non-codel	NA	1.55342	0	0.562031	High	-1058.83	149.21	-909.621	0.890904
CGGA_P326	Cluster2	Old	female	G3	Recurrent	Mutant	non-codel	Methylated	3.33425	0	-0.182817	Low	-1161.13	-236.761	-1397.89	0.921141
CGGA_P337	Cluster2	Old	female	G3	Recurrent	Mutant	codel	Methylated	1.88767	1	1.58986	High	-88.853	612.858	524.005	0.776374
CGGA_P338	Cluster2	Old	male	G2	Recurrent	WT	non-codel	Methylated	3.28219	0	1.49342	High	-268.507	23.6885	-244.818	0.842413
CGGA_P356	Cluster2	Young	female	G2	Recurrent	Mutant	non-codel	Methylated	1.5589	1	0.0548371	Low	-1362.47	259.654	-1102.81	0.903424
CGGA_P392	Cluster2	Young	male	G2	Recurrent	Mutant	codel	Methylated	3.01096	0	0.959179	High	-1277.56	-760.478	-2038.04	0.953598
CGGA_P399	Cluster2	Old	female	G2	Recurrent	Mutant	codel	Methylated	2.9863	0	0.202467	Low	-1912.16	-875.234	-2787.4	0.980887
CGGA_P416	Cluster2	Young	male	G3	Recurrent	Mutant	codel	Methylated	2.92877	0	0.923132	High	-1522.26	-943.849	-2466.11	0.970623
CGGA_P421	Cluster2	Young	male	G3	Recurrent	Mutant	non-codel	Methylated	0.843836	1	1.62474	High	-1187.78	-336.253	-1524.03	0.92819
CGGA_P422	Cluster2	Old	female	G2	Primary	Mutant	codel	Methylated	2.98904	0	0.494203	Low	-1417.87	-626.41	-2044.28	0.953874
CGGA_P437	Cluster2	Old	female	G3	Primary	Mutant	codel	NA	2.80274	0	1.05278	High	-1469.69	-1033.24	-2502.93	0.971909
CGGA_P438	Cluster2	Old	male	G3	Recurrent	Mutant	codel	NA	2.80274	0	1.025	High	-512.184	-299.194	-811.377	0.884261
CGGA_P439	Cluster2	Old	male	G2	Recurrent	Mutant	non-codel	NA	2.8	0	1.59678	High	-651.265	272.684	-378.582	0.85283
CGGA_P446	Cluster2	Old	female	G3	Recurrent	Mutant	codel	NA	2.76438	0	1.16739	High	-1926.63	-1366.12	-3292.75	0.99261
CGGA_P461	Cluster2	Young	male	G3	Recurrent	Mutant	non-codel	Methylated	1.6411	1	1.11285	High	-788.586	-6.7942	-795.381	0.883162
CGGA_P468	Cluster2	Old	female	G3	Primary	Mutant	codel	Methylated	2.66849	0	1.63203	High	-1544.68	-955.903	-2500.59	0.971828
CGGA_P483	Cluster2	Old	male	G3	Recurrent	WT	non-codel	Methylated	0.819178	1	2.01078	High	-879.483	197.145	-682.338	0.875258
CGGA_P492	Cluster2	Old	female	G2	Recurrent	Mutant	codel	Methylated	2.56986	0	0.664729	High	-1643.62	-738.574	-2382.2	0.967585
CGGA_P500	Cluster2	Young	female	G2	Recurrent	Mutant	codel	Methylated	2.54795	0	0.350582	Low	-1417.8	-608.527	-2026.32	0.953079
CGGA_P501	Cluster2	Young	male	G2	Recurrent	Mutant	non-codel	Methylated	2.53699	0	1.12062	High	-765.178	172.611	-592.567	0.868809
CGGA_P505	Cluster2	Young	male	G2	Recurrent	Mutant	non-codel	Methylated	2.53151	0	0.91779	High	-1315.77	-215.579	-1531.35	0.928589
CGGA_P508	Cluster2	Old	male	G3	Recurrent	Mutant	non-codel	Methylated	1.03288	1	1.22598	High	-1535.35	-762.452	-2297.8	0.964383
CGGA_P520	Cluster2	Old	male	G3	Recurrent	Mutant	codel	NA	2.42192	0	0.987441	High	-1532.51	-221.133	-1753.64	0.940202
CGGA_P568	Cluster2	Young	female	G3	Recurrent	Mutant	codel	Methylated	0.59726	1	0.652923	High	-1116.23	-464.513	-1580.74	0.931256
CGGA_P594	Cluster2	Old	male	G3	Recurrent	WT	non-codel	Unmethylated	0.230137	1	2.4157	High	-884.742	309.293	-575.449	0.867562
CGGA_P604	Cluster2	Young	female	G3	Recurrent	WT	non-codel	Unmethylated	0.717808	1	1.43175	High	-1025.14	-471.092	-1496.23	0.926664
CGGA_P633	Cluster2	Old	female	G3	Recurrent	Mutant	non-codel	NA	1.85205	0	0.974329	High	-772.92	-246.496	-1019.42	0.898108
CGGA_P83	Cluster2	Young	female	G2	Primary	Mutant	non-codel	NA	4.65205	0	0.160544	Low	-1111.92	254.631	-857.284	0.887388
CGGA_P86	Cluster2	Young	female	G2	Primary	Mutant	codel	NA	4.6411	0	-0.108407	Low	-1785.05	-1030.79	-2815.84	0.98169
CGGA_P98	Cluster2	Old	male	G3	Recurrent	Mutant	non-codel	NA	0.868493	1	0.782687	High	-1179.26	-55.6711	-1234.93	0.911568

## Sheet: Table S6
Table S6. Differential expression genes between the high-risk group and the low-risk group in the TCGA-LGG cohort
GeneSymbol	baseMean	log2FoldChange	lfcSE	stat	pvalue	padj	change
CHI3L1	14111.2	-5.21837	0.20527	-25.422	1.44104e-142	2.542e-138	DOWN
LTF	1630.39	-5.74305	0.227492	-25.245	1.28427e-140	1.13273e-136	DOWN
POSTN	609.627	-5.97753	0.245539	-24.3446	6.621e-131	3.89315e-127	DOWN
EMP3	635.373	-3.27111	0.135017	-24.2274	1.14388e-129	5.04451e-126	DOWN
STAC	101.556	-3.99969	0.178157	-22.4504	1.26827e-111	4.47445e-108	DOWN
HOXB3	107.13	-4.78127	0.213233	-22.4228	2.36057e-111	6.94009e-108	DOWN
OTP	32.29	-6.11576	0.273371	-22.3716	7.43674e-111	1.87406e-107	DOWN
RARRES2	432.272	-3.32927	0.150178	-22.1688	6.87869e-109	1.51675e-105	DOWN
TCTEX1D1	163.37	-4.11297	0.186678	-22.0325	1.40651e-107	2.75675e-104	DOWN
CFAP45	26.3008	-3.64786	0.169307	-21.5458	5.79437e-103	1.02213e-99	DOWN
IGF2BP3	96.3076	-4.49072	0.208762	-21.5112	1.22285e-102	1.96101e-99	DOWN
IGFBP2	2436.37	-3.14881	0.147459	-21.3538	3.59431e-101	5.28364e-98	DOWN
CA3	157.011	-3.44978	0.161848	-21.315	8.24473e-101	1.11875e-97	DOWN
AQP5	55.7627	-4.20316	0.197698	-21.2605	2.63679e-100	3.32235e-97	DOWN
DMRTA2	119.06	-4.00317	0.191389	-20.9164	3.79846e-97	4.46699e-94	DOWN
MEOX2	191.495	-4.50629	0.215557	-20.9053	4.78819e-97	5.27898e-94	DOWN
VAV3	238.549	-2.95149	0.142774	-20.6725	6.13078e-95	6.36159e-92	DOWN
ABCC3	424.183	-3.76403	0.182167	-20.6625	7.53322e-95	7.38256e-92	DOWN
METTL7B	897.497	-3.04208	0.147904	-20.5679	5.32392e-94	4.94283e-91	DOWN
PDPN	1477.41	-3.05254	0.149447	-20.4255	9.91513e-93	8.74514e-90	DOWN
PLAT	1213.31	-2.47711	0.121311	-20.4196	1.11987e-92	9.40692e-90	DOWN
DNAH11	53.3154	-3.3589	0.164746	-20.3883	2.12263e-92	1.63892e-89	DOWN
NNMT	314.708	-3.2151	0.157696	-20.388	2.13691e-92	1.63892e-89	DOWN
C7orf57	91.2144	-4.06055	0.201146	-20.1871	1.27216e-90	9.3504e-88	DOWN
RGS22	68.49	-3.20828	0.158996	-20.1784	1.5162e-90	1.06983e-87	DOWN
HOXB4	36.3272	-4.38917	0.218487	-20.0889	9.22703e-90	6.26018e-87	DOWN
NSUN7	47.3607	-2.53854	0.127028	-19.984	7.58845e-89	4.95779e-86	DOWN
LGR6	382.699	-4.14866	0.207622	-19.9818	7.93172e-89	4.99698e-86	DOWN
FABP5	807.428	-2.5416	0.12825	-19.8176	2.09778e-87	1.27603e-84	DOWN
VASN	312.373	-2.50071	0.126444	-19.7772	4.67685e-87	2.74999e-84	DOWN
RAB34	647.645	-1.97156	0.0997546	-19.7641	6.06495e-87	3.45115e-84	DOWN
MOXD1	795.694	-3.73264	0.189419	-19.7057	1.92551e-86	1.06144e-83	DOWN
GALNT5	31.4416	-4.79847	0.243869	-19.6764	3.43414e-86	1.8357e-83	DOWN
EVC2	54.5135	-2.45633	0.125284	-19.606	1.373e-85	7.12346e-83	DOWN
SH2D4A	74.8589	-2.62903	0.134248	-19.5833	2.14623e-85	1.0817e-82	DOWN
EYA4	137.306	-3.24502	0.165869	-19.5637	3.15258e-85	1.54477e-82	DOWN
OTOS	46.822	-3.72197	0.190479	-19.5401	5.01281e-85	2.38989e-82	DOWN
JHY	72.5062	-2.68505	0.137598	-19.5138	8.3877e-85	3.89366e-82	DOWN
TNFRSF11B	88.7831	-2.67361	0.13742	-19.4558	2.60142e-84	1.17664e-81	DOWN
DDIT4L	195.747	-3.33427	0.171951	-19.3908	9.2246e-84	4.06805e-81	DOWN
MSN	7114.36	-1.61732	0.0834133	-19.3892	9.51864e-84	4.09534e-81	DOWN
TRPM8	72.0587	-4.0414	0.208968	-19.3398	2.48411e-83	1.04333e-80	DOWN
COL8A1	303.598	-3.33509	0.172578	-19.3251	3.30291e-83	1.35496e-80	DOWN
CEP112	244.272	-1.2913	0.0671497	-19.2301	2.0726e-82	8.30924e-80	DOWN
TIMP1	2056.39	-2.84214	0.147831	-19.2256	2.26033e-82	8.86049e-80	DOWN
MCUB	289.771	-1.83021	0.0954844	-19.1676	6.8975e-82	2.64504e-79	DOWN
CCDC8	179.977	-2.36819	0.123579	-19.1633	7.49034e-82	2.81127e-79	DOWN
PDLIM4	407.574	-2.71596	0.141875	-19.1434	1.0991e-81	4.03918e-79	DOWN
MAP1LC3C	21.8176	-3.49814	0.183598	-19.0532	6.18006e-81	2.18033e-78	DOWN
B3GNT7	190.133	-2.35114	0.123394	-19.0539	6.09317e-81	2.18033e-78	DOWN
STEAP3	819.781	-2.18177	0.114827	-19.0005	1.68815e-80	5.839e-78	DOWN
ALDH1A3	143.849	-3.5272	0.187303	-18.8316	4.16254e-79	1.41206e-76	DOWN
SERPINA5	106.444	-3.55981	0.189697	-18.7658	1.43944e-78	4.79088e-76	DOWN
FAM114A1	471.808	-1.37454	0.0735604	-18.6859	6.44783e-78	2.10629e-75	DOWN
TNFAIP6	86.2131	-2.51234	0.134598	-18.6656	9.43845e-78	3.02717e-75	DOWN
RBP1	1065.62	-2.58778	0.139153	-18.5968	3.41381e-77	1.07535e-74	DOWN
HOXC10	49.2896	-5.94284	0.320847	-18.5224	1.3632e-76	4.21875e-74	DOWN
ANXA1	3122.14	-2.62631	0.142267	-18.4604	4.29938e-76	1.3076e-73	DOWN
DRC1	85.0898	-3.6728	0.198977	-18.4584	4.45958e-76	1.33334e-73	DOWN
XKR8	226.11	-1.71269	0.0929637	-18.4232	8.55516e-76	2.51522e-73	DOWN
TCEA3	173.77	-2.15856	0.117529	-18.3662	2.44927e-75	7.0828e-73	DOWN
PSRC1	1596.92	-1.45199	0.0796296	-18.2343	2.7599e-74	7.80247e-72	DOWN
FLNC	2685.95	-2.38949	0.131048	-18.2337	2.7866e-74	7.80247e-72	DOWN
FBXO17	313.753	-2.13252	0.117774	-18.1069	2.81045e-73	7.74629e-71	DOWN
GPX8	96.6472	-2.53321	0.139927	-18.1038	2.97515e-73	8.0741e-71	DOWN
CD58	173.946	-1.45246	0.0804047	-18.0643	6.08525e-73	1.62642e-70	DOWN
G6PC2	34.6931	3.23907	0.179819	18.0129	1.54237e-72	4.02143e-70	UP
ADAM12	241.73	-2.50215	0.138911	-18.0127	1.55021e-72	4.02143e-70	DOWN
TNFSF14	20.5844	-2.72486	0.15153	-17.9823	2.68282e-72	6.85869e-70	DOWN
TMEM71	61.3087	-2.20287	0.122833	-17.9338	6.42686e-72	1.59676e-69	DOWN
BCAT1	1218.08	-1.96827	0.10975	-17.9341	6.38677e-72	1.59676e-69	DOWN
RASEF	49.3192	-2.70085	0.151488	-17.8288	4.22605e-71	1.03538e-68	DOWN
FEZF1	15.1114	-4.18006	0.234898	-17.7952	7.69584e-71	1.85965e-68	DOWN
TOM1L1	141.638	-2.40585	0.13557	-17.7461	1.84746e-70	4.40395e-68	DOWN
FKBP9	2205.09	-1.39648	0.0789983	-17.6773	6.27063e-70	1.47485e-67	DOWN
SERPING1	2924.88	-1.92788	0.109435	-17.6167	1.83381e-69	4.25638e-67	DOWN
EMILIN3	780.135	-3.31197	0.189616	-17.4667	2.57025e-68	5.88821e-66	DOWN
GPR157	37.3898	-1.96282	0.112387	-17.4648	2.65504e-68	6.00447e-66	DOWN
FSTL1	3499.19	-1.52238	0.0872529	-17.4479	3.56855e-68	7.96825e-66	DOWN
CXCL10	128.148	-3.1879	0.182744	-17.4446	3.78149e-68	8.33818e-66	DOWN
GALNT3	63.7379	-2.17619	0.125071	-17.3997	8.29909e-68	1.80736e-65	DOWN
COL5A2	1039.39	-1.9002	0.109339	-17.379	1.18962e-67	2.5283e-65	DOWN
C10orf105	316.974	-2.74368	0.157869	-17.3795	1.18057e-67	2.5283e-65	DOWN
TAGLN2	3783.25	-1.5937	0.0918918	-17.3432	2.22052e-67	4.6631e-65	DOWN
EMILIN2	299.855	-2.03678	0.117625	-17.3159	3.56767e-67	7.40397e-65	DOWN
TNK2	14618.9	1.14479	0.0661861	17.2966	4.99316e-67	1.02418e-64	UP
SWAP70	1150.4	-1.13809	0.0659232	-17.2639	8.8017e-67	1.78462e-64	DOWN
WDR38	46.3126	-3.38231	0.196049	-17.2524	1.07395e-66	2.15277e-64	DOWN
CMYA5	405.188	-2.32523	0.134806	-17.2488	1.14272e-66	2.26489e-64	DOWN
TAFA3	13.5154	-2.58756	0.150099	-17.239	1.35285e-66	2.65159e-64	DOWN
IGF2BP2	151.921	-2.88149	0.167504	-17.2026	2.54079e-66	4.92522e-64	DOWN
ASIC1	6443.1	1.11254	0.0648933	17.1442	6.94772e-66	1.33215e-63	UP
DIRAS3	311.861	-2.06265	0.120317	-17.1435	7.03226e-66	1.33386e-63	DOWN
PRICKLE3	58.7137	-1.40275	0.0818435	-17.1395	7.53329e-66	1.41369e-63	DOWN
TTC12	117.503	-1.76667	0.103084	-17.1382	7.70401e-66	1.43051e-63	DOWN
GNG12	2074.63	-1.63601	0.0954756	-17.1354	8.07681e-66	1.48411e-63	DOWN
GPR173	2474.16	0.744396	0.0434521	17.1314	8.6505e-66	1.57314e-63	NOT
HOXA4	50.7413	-5.28963	0.309691	-17.0804	2.07864e-65	3.74156e-63	DOWN
PAX3	14.9019	-6.01018	0.352032	-17.0728	2.36443e-65	4.21299e-63	DOWN
CPQ	697.225	-1.32994	0.0779438	-17.0628	2.8099e-65	4.95667e-63	DOWN
CAVIN1	2867.67	-1.45157	0.0850932	-17.0585	3.01961e-65	5.27385e-63	DOWN
CLCF1	74.0958	-2.38154	0.139629	-17.0562	3.14194e-65	5.43371e-63	DOWN
C1orf87	19.9542	-3.24717	0.191005	-17.0005	8.14394e-65	1.39475e-62	DOWN
FAM183A	23.5761	-4.48856	0.264153	-16.9923	9.36441e-65	1.58835e-62	DOWN
WNT16	37.4288	-3.24883	0.191314	-16.9817	1.12209e-64	1.88511e-62	DOWN
HFE	138.094	-1.36418	0.0804693	-16.9528	1.83527e-64	3.05417e-62	DOWN
TSTD1	148.38	-2.25147	0.132821	-16.9511	1.88833e-64	3.11309e-62	DOWN
DSG2	64.9173	-3.7824	0.223159	-16.9494	1.94587e-64	3.17826e-62	DOWN
C1RL	476.127	-1.61073	0.0951135	-16.9348	2.49033e-64	4.03022e-62	DOWN
SLC25A24	217.464	-1.17039	0.0692093	-16.9109	3.7392e-64	5.99632e-62	DOWN
RUBCNL	302.698	-1.62225	0.0959666	-16.9043	4.18428e-64	6.64961e-62	DOWN
PPCS	572.476	-1.07863	0.0640187	-16.8487	1.0724e-63	1.68904e-61	DOWN
ROPN1L	27.7482	-2.72561	0.161985	-16.8263	1.56576e-63	2.44425e-61	DOWN
OSMR	821.994	-1.61638	0.0961658	-16.8082	2.12424e-63	3.28698e-61	DOWN
HOXB2	52.9982	-3.0453	0.181503	-16.7783	3.51902e-63	5.39787e-61	DOWN
FMOD	635.055	-2.88774	0.172181	-16.7716	3.93922e-63	5.99033e-61	DOWN
ALDH3A1	26.7374	-2.37273	0.141526	-16.7654	4.37277e-63	6.59279e-61	DOWN
TMEM154	95.2998	-1.47887	0.0882472	-16.7583	4.92493e-63	7.36235e-61	DOWN
GPR1	14.673	-3.99605	0.238472	-16.7569	5.04146e-63	7.47323e-61	DOWN
WDR78	203.555	-1.75183	0.104659	-16.7383	6.88897e-63	1.01268e-60	DOWN
ANXA2	3387.28	-1.76435	0.105531	-16.7188	9.5611e-63	1.39387e-60	DOWN
OCIAD2	352.344	-2.01406	0.120948	-16.6522	2.91592e-62	4.21613e-60	DOWN
G0S2	57.3271	-2.81978	0.169598	-16.6262	4.49997e-62	6.45361e-60	DOWN
PODNL1	64.3469	-2.1895	0.13194	-16.5946	7.62221e-62	1.08432e-59	DOWN
SFRP4	593.835	-2.18807	0.131938	-16.584	9.09529e-62	1.28353e-59	DOWN
MAK	25.8547	-2.51214	0.151522	-16.5793	9.83034e-62	1.37625e-59	DOWN
DPYD	484.964	-1.56916	0.0946748	-16.5742	1.07139e-61	1.48814e-59	DOWN
SPATS2L	2628.24	-0.870667	0.0526463	-16.538	1.95242e-61	2.69068e-59	NOT
LRRIQ1	27.1825	-2.93195	0.177486	-16.5193	2.66323e-61	3.64181e-59	DOWN
IQGAP1	2898.78	-1.14167	0.0692278	-16.4914	4.2276e-61	5.73653e-59	DOWN
CCN4	77.7178	-2.55417	0.155105	-16.4674	6.28751e-61	8.46654e-59	DOWN
OTX1	126.001	-2.23662	0.13618	-16.4239	1.28901e-60	1.72259e-58	DOWN
CFAP57	47.5978	-2.20024	0.13414	-16.4026	1.83199e-60	2.42979e-58	DOWN
MAN1C1	1882.89	-1.54476	0.0942307	-16.3934	2.13106e-60	2.80536e-58	DOWN
PLA2G5	283.839	-2.58326	0.157587	-16.3926	2.16079e-60	2.82343e-58	DOWN
DCTD	1410.03	-1.12321	0.068545	-16.3865	2.38811e-60	3.09752e-58	DOWN
PIFO	616.635	-1.84134	0.112392	-16.3832	2.52033e-60	3.22307e-58	DOWN
TNFRSF12A	592.224	-2.17482	0.132747	-16.3832	2.52145e-60	3.22307e-58	DOWN
PIGK	1125.51	-0.541795	0.0331152	-16.3609	3.63683e-60	4.61538e-58	NOT
MYBPH	24.2792	-2.57946	0.157934	-16.3325	5.79253e-60	7.29859e-58	DOWN
HS3ST3B1	133.768	-2.63095	0.161323	-16.3085	8.58223e-60	1.07369e-57	DOWN
HOXA1	16.2181	-2.96732	0.182254	-16.2812	1.34217e-59	1.66731e-57	DOWN
RSPH4A	93.4581	-2.00341	0.123084	-16.2768	1.44255e-59	1.77948e-57	DOWN
CD109	440.529	-1.47812	0.0909264	-16.2562	2.01969e-59	2.45706e-57	DOWN
HOXC6	17.7431	-4.36481	0.268499	-16.2563	2.01492e-59	2.45706e-57	DOWN
FGFRL1	1082.68	-1.49266	0.0918317	-16.2543	2.08369e-59	2.51755e-57	DOWN
CTF1	122.132	-1.44163	0.0887353	-16.2464	2.36838e-59	2.84206e-57	DOWN
TMBIM1	2775.88	-1.16111	0.0715112	-16.2367	2.7733e-59	3.30547e-57	DOWN
MSMP	43.6743	-2.69914	0.166249	-16.2355	2.82871e-59	3.34889e-57	DOWN
SKAP2	1005.15	-1.474	0.090898	-16.216	3.88504e-59	4.56881e-57	DOWN
FHAD1	62.9223	-1.98054	0.122202	-16.2072	4.48796e-59	5.24289e-57	DOWN
SYNC	242.35	-1.76872	0.109191	-16.1983	5.18059e-59	6.01221e-57	DOWN
C5orf49	183.371	-2.43903	0.150586	-16.1969	5.29942e-59	6.10992e-57	DOWN
PLAU	422.489	-2.16015	0.133434	-16.1889	6.04292e-59	6.87723e-57	DOWN
LATS2	287.329	-1.25786	0.0776988	-16.1889	6.03996e-59	6.87723e-57	DOWN
RCAN3	212.335	-1.34156	0.0829224	-16.1785	7.15502e-59	8.09067e-57	DOWN
ACAA2	1225.34	-1.1073	0.0684899	-16.1673	8.57937e-59	9.6395e-57	DOWN
BANK1	34.4244	-2.05585	0.127252	-16.1557	1.03492e-58	1.15544e-56	DOWN
EVA1C	407.195	-1.35348	0.0837855	-16.154	1.06353e-58	1.17992e-56	DOWN
SPAG17	23.1936	-3.39445	0.21037	-16.1357	1.43239e-58	1.5792e-56	DOWN
C9orf64	283.907	-1.48627	0.0921634	-16.1265	1.6625e-58	1.82152e-56	DOWN
LRRC9	9.91877	-3.68579	0.229389	-16.0678	4.28849e-58	4.66969e-56	DOWN
AMIGO2	218.973	-1.90052	0.118307	-16.0644	4.53537e-58	4.90822e-56	DOWN
HSF2BP	180.303	1.17905	0.0734032	16.0626	4.66424e-58	5.0169e-56	UP
CHRNA9	31.9972	-3.19166	0.198801	-16.0545	5.31533e-58	5.68257e-56	DOWN
SHROOM3	383.884	-2.01392	0.125886	-15.9979	1.32129e-57	1.40407e-55	DOWN
C11orf88	9.09627	-3.28222	0.205368	-15.9821	1.7035e-57	1.79938e-55	DOWN
P3H2	328.637	-1.57722	0.098842	-15.957	2.54804e-57	2.67544e-55	DOWN
HMGA2	11.086	-4.02905	0.252663	-15.9463	3.02119e-57	3.15348e-55	DOWN
RGMB	4729.52	1.07883	0.0676873	15.9384	3.42903e-57	3.55813e-55	UP
CRYBG1	132.648	-1.81907	0.114262	-15.9201	4.59484e-57	4.73994e-55	DOWN
CABP4	38.9247	-1.40556	0.0883148	-15.9153	4.96031e-57	5.0872e-55	DOWN
RINL	159.17	-1.13145	0.0711652	-15.899	6.4433e-57	6.56993e-55	DOWN
RNASE4	209.026	-1.50312	0.0945813	-15.8924	7.15878e-57	7.25752e-55	DOWN
RIBC2	23.1915	-2.74668	0.172889	-15.8869	7.80463e-57	7.86706e-55	DOWN
ASB5	30.9052	-2.47118	0.155654	-15.8761	9.2801e-57	9.30119e-55	DOWN
ARL9	16.7149	-2.4488	0.154502	-15.8496	1.41433e-56	1.40953e-54	DOWN
FPGT	383.601	-0.801977	0.0507113	-15.8146	2.46859e-56	2.4464e-54	NOT
ANG	84.1434	-1.50027	0.0948896	-15.8107	2.6271e-56	2.58894e-54	DOWN
SRPX2	201.171	-2.45424	0.155485	-15.7844	3.98469e-56	3.905e-54	DOWN
TRIM67	2378.76	2.72877	0.172974	15.7756	4.57746e-56	4.46112e-54	UP
C1R	4444.63	-1.84217	0.116901	-15.7584	6.01618e-56	5.83107e-54	DOWN
GSAP	365.81	-1.28335	0.0814952	-15.7475	7.14461e-56	6.88693e-54	DOWN
EFCAB12	62.7294	-1.99775	0.127003	-15.73	9.41825e-56	9.02923e-54	DOWN
MORN3	104.829	-1.83107	0.116508	-15.7163	1.16992e-55	1.11554e-53	DOWN
CLIC1	1931.32	-1.37758	0.087669	-15.7134	1.22491e-55	1.16169e-53	DOWN
ASIC4	4378.63	1.77027	0.112708	15.7067	1.36147e-55	1.28429e-53	UP
SPATA18	95.4566	-2.37212	0.151036	-15.7057	1.38292e-55	1.29759e-53	DOWN
CLEC5A	91.4625	-2.8034	0.178616	-15.6951	1.63326e-55	1.52437e-53	DOWN
TMEM220	174.936	-1.14473	0.0729611	-15.6896	1.7807e-55	1.65324e-53	DOWN
NOG	601.3	1.55035	0.0990774	15.6479	3.43488e-55	3.17232e-53	UP
PLP2	519.974	-1.57368	0.10088	-15.5995	7.34165e-55	6.74514e-53	DOWN
B3GNT5	418.907	-1.4794	0.0949449	-15.5816	9.70428e-55	8.86961e-53	DOWN
ICMT	2193.55	-0.520764	0.0335233	-15.5344	2.03017e-54	1.84599e-52	NOT
MAB21L2	7.64917	-3.59042	0.231173	-15.5313	2.12932e-54	1.92621e-52	DOWN
C6orf15	13.3094	-7.26443	0.46778	-15.5296	2.18765e-54	1.96889e-52	DOWN
CAST	2610.85	-0.670234	0.0431856	-15.5199	2.54591e-54	2.27969e-52	NOT
HOXA5	51.585	-4.51901	0.291425	-15.5066	3.12926e-54	2.78789e-52	DOWN
GBP1	1402.86	-1.93626	0.124907	-15.5017	3.38064e-54	2.99671e-52	DOWN
HDAC4	3252.9	0.81387	0.0525192	15.4966	3.65625e-54	3.22481e-52	NOT
ZMYND12	78.5531	-1.52791	0.0986138	-15.4939	3.81481e-54	3.34792e-52	DOWN
SELENOF	3976.88	-0.561669	0.0362545	-15.4924	3.90457e-54	3.40973e-52	NOT
SERPINA3	4136.98	-2.48604	0.16054	-15.4854	4.35026e-54	3.78023e-52	DOWN
NUP62CL	8.54758	-2.43632	0.157583	-15.4606	6.4025e-54	5.53628e-52	DOWN
HOXA2	28.5757	-5.71297	0.369697	-15.4531	7.1859e-54	6.18338e-52	DOWN
TMSB4X	38759.6	-0.894239	0.0579111	-15.4416	8.59567e-54	7.36056e-52	NOT
ROR2	45.3313	-2.1057	0.136374	-15.4406	8.72471e-54	7.43497e-52	DOWN
SLC2A10	438.867	-1.54399	0.100096	-15.425	1.11086e-53	9.42094e-52	DOWN
HOXD13	32.8757	-5.69245	0.369189	-15.4188	1.22334e-53	1.03252e-51	DOWN
FOXJ1	748.112	-2.17731	0.14139	-15.3993	1.65389e-53	1.38927e-51	DOWN
SP8	45.225	-3.6023	0.234044	-15.3915	1.86623e-53	1.56021e-51	DOWN
SPATA17	96.167	-1.68804	0.109784	-15.376	2.37323e-53	1.9747e-51	DOWN
FCHSD2	6341.5	0.740242	0.0481975	15.3585	3.10659e-53	2.57278e-51	NOT
ADAMTSL4	143.038	-1.52744	0.0995159	-15.3487	3.61547e-53	2.98023e-51	DOWN
IFITM10	2978.25	1.24039	0.0808497	15.342	4.00964e-53	3.28977e-51	UP
CFAP100	16.9459	-2.91541	0.190423	-15.3102	6.53849e-53	5.31576e-51	DOWN
PRR29	143.843	-1.93235	0.126214	-15.3102	6.53923e-53	5.31576e-51	DOWN
TGIF1	679.144	-1.23115	0.0804455	-15.3042	7.17305e-53	5.80425e-51	DOWN
NTAN1	376.701	-0.612562	0.0400669	-15.2885	9.12223e-53	7.34777e-51	NOT
PLA2G2A	37.231	-5.18301	0.339023	-15.288	9.18613e-53	7.36561e-51	DOWN
SOD3	324.414	-1.99245	0.130404	-15.2791	1.05447e-52	8.41667e-51	DOWN
MYL12A	1799.81	-1.0172	0.0666294	-15.2666	1.27722e-52	1.01038e-50	DOWN
KDM4B	3771.45	0.600473	0.0393326	15.2666	1.27729e-52	1.01038e-50	NOT
AL049839.2	10199.7	-2.46283	0.161543	-15.2456	1.75982e-52	1.38586e-50	DOWN
MAP3K7CL	176.25	-1.89174	0.124461	-15.1994	3.56692e-52	2.79646e-50	DOWN
KCNK5	20.6591	-2.67819	0.176294	-15.1916	4.02198e-52	3.13928e-50	DOWN
TGFB2	1385.47	-1.99711	0.131497	-15.1875	4.28062e-52	3.32644e-50	DOWN
TEKT1	150.876	-2.61902	0.172531	-15.18	4.80144e-52	3.7148e-50	DOWN
PID1	4310.96	1.1018	0.0726469	15.1665	5.89064e-52	4.53759e-50	UP
LOXL1	123.269	-2.01584	0.132982	-15.1587	6.63589e-52	5.08944e-50	DOWN
PHETA2	107.679	-1.07266	0.0707709	-15.1568	6.83437e-52	5.21898e-50	DOWN
CTHRC1	99.6597	-2.05574	0.135978	-15.1182	1.22901e-51	9.34468e-50	DOWN
CASP8	183.957	-1.10811	0.0733709	-15.1028	1.55137e-51	1.17451e-49	DOWN
CCDC190	12.6326	-2.63662	0.174582	-15.1025	1.55918e-51	1.17538e-49	DOWN
GBP5	97.2741	-2.20298	0.146035	-15.0852	2.02515e-51	1.52016e-49	DOWN
CARD16	113.719	-1.60819	0.106628	-15.0823	2.11891e-51	1.58379e-49	DOWN
TTLL12	2455.9	0.646554	0.0428706	15.0815	2.14232e-51	1.59453e-49	NOT
CENPS	256.083	-0.720946	0.0478236	-15.0751	2.36162e-51	1.75038e-49	NOT
VGLL2	8.70288	-4.38367	0.290897	-15.0695	2.57063e-51	1.89732e-49	DOWN
MARVELD1	395.825	-1.33826	0.0888252	-15.0662	2.70209e-51	1.98603e-49	DOWN
ADAMTS3	101.115	-2.07633	0.137835	-15.0639	2.79722e-51	2.04742e-49	DOWN
SOD2	15523.2	-1.51101	0.100326	-15.0609	2.92646e-51	2.13317e-49	DOWN
KHNYN	750.673	-1.01503	0.0674165	-15.056	3.15129e-51	2.2876e-49	DOWN
LOX	188.134	-1.69201	0.112392	-15.0545	3.22542e-51	2.33182e-49	DOWN
EID3	37.511	-1.71021	0.113615	-15.0527	3.31612e-51	2.38761e-49	DOWN
APOBEC3F	48.4893	-1.30267	0.0865534	-15.0505	3.42461e-51	2.4557e-49	DOWN
CDHR1	2319.49	1.36991	0.09115	15.0292	4.72577e-51	3.375e-49	UP
PYGL	1002.86	-1.23501	0.0821809	-15.028	4.81338e-51	3.42371e-49	DOWN
CHST6	823.977	-1.60477	0.1068	-15.0258	4.97195e-51	3.5223e-49	DOWN
C1orf158	43.3709	-3.47073	0.231105	-15.018	5.59769e-51	3.94973e-49	DOWN
CFAP99	21.3302	-1.88667	0.12575	-15.0034	6.97665e-51	4.90312e-49	DOWN
ANKRD53	34.8574	-1.65695	0.110469	-14.9992	7.43545e-51	5.20481e-49	DOWN
ACTN1	3841.33	-1.45691	0.0971601	-14.995	7.92207e-51	5.52353e-49	DOWN
POP4	841.535	-0.485681	0.0324176	-14.982	9.62447e-51	6.68408e-49	NOT
MYH7	1865.32	1.60726	0.107283	14.9815	9.70147e-51	6.71113e-49	UP
ZDHHC22	5809.52	1.3106	0.0875483	14.97	1.15327e-50	7.94673e-49	UP
DUSP10	285.037	-1.15531	0.0771908	-14.967	1.20714e-50	8.2856e-49	DOWN
CNMD	47.0321	-2.5884	0.173028	-14.9594	1.35152e-50	9.24065e-49	DOWN
PLEKHA4	1413.24	-1.74458	0.116669	-14.9532	1.48479e-50	1.01126e-48	DOWN
MED8	821.556	-0.449195	0.0300713	-14.9377	1.87468e-50	1.2719e-48	NOT
PLSCR1	832.27	-1.28393	0.0859683	-14.9349	1.95338e-50	1.32022e-48	DOWN
GRB14	55.7735	-2.20888	0.148037	-14.9211	2.40141e-50	1.61683e-48	DOWN
IBSP	31.0648	-4.06398	0.272519	-14.9126	2.72818e-50	1.82985e-48	DOWN
APOBEC3G	195.985	-1.28193	0.0860406	-14.8992	3.33639e-50	2.22931e-48	DOWN
TCF7	220.848	-1.23785	0.0830923	-14.8972	3.43471e-50	2.28635e-48	DOWN
HS2ST1	2395.52	-0.730677	0.0490684	-14.891	3.77148e-50	2.50109e-48	NOT
RGS16	453.454	-1.72231	0.115698	-14.8863	4.04546e-50	2.67273e-48	DOWN
ECE1	3711.2	-0.86796	0.0584264	-14.8556	6.39789e-50	4.21115e-48	NOT
BACE2	449.483	-1.03524	0.0696916	-14.8546	6.49492e-50	4.25912e-48	DOWN
TCF23	13.1386	-3.14931	0.212033	-14.853	6.65651e-50	4.34892e-48	DOWN
EFEMP2	1139.73	-1.49087	0.100379	-14.8524	6.70818e-50	4.3665e-48	DOWN
OPLAH	277.896	-1.43888	0.096919	-14.8462	7.36422e-50	4.77591e-48	DOWN
FAM110B	4077.96	1.04996	0.0707501	14.8404	8.03114e-50	5.18935e-48	UP
SAA1	17.2528	-4.86609	0.328537	-14.8114	1.236e-49	7.95732e-48	DOWN
AOX1	53.9276	-1.94628	0.131452	-14.806	1.34005e-49	8.59578e-48	DOWN
PLS3	2709.23	-0.905163	0.0611441	-14.8038	1.38522e-49	8.85337e-48	NOT
RDH10	834.95	-1.49809	0.101229	-14.799	1.48631e-49	9.46518e-48	DOWN
S100A11	1412.81	-1.42641	0.0964028	-14.7963	1.54697e-49	9.81606e-48	DOWN
CASP4	263.186	-1.23974	0.0837942	-14.795	1.57713e-49	9.97155e-48	DOWN
TENT5B	65.1937	-2.09023	0.141333	-14.7894	1.71457e-49	1.08018e-47	DOWN
LCTL	55.9697	-1.65412	0.111864	-14.7869	1.7793e-49	1.11697e-47	DOWN
ITPRID1	19.2186	-3.56615	0.241433	-14.7707	2.26223e-49	1.4151e-47	DOWN
SP100	619.426	-1.18272	0.0801032	-14.765	2.46343e-49	1.53551e-47	DOWN
CHAF1B	189.893	-1.36354	0.0923748	-14.7609	2.61659e-49	1.62523e-47	DOWN
SPA17	373.75	-1.2106	0.082117	-14.7423	3.44585e-49	2.1328e-47	DOWN
TRIP6	1851.73	-1.18852	0.080628	-14.7407	3.52959e-49	2.17699e-47	DOWN
NIBAN1	599.728	-1.54367	0.10473	-14.7396	3.58883e-49	2.20582e-47	DOWN
GRIK2	2554.41	1.20105	0.0815131	14.7344	3.87368e-49	2.37263e-47	UP
SERPINB1	682.812	-1.02145	0.0693252	-14.7342	3.88778e-49	2.37302e-47	DOWN
HOXC13	9.04007	-6.49954	0.441128	-14.7339	3.9038e-49	2.37459e-47	DOWN
FBXO39	7.05039	-2.6527	0.180084	-14.7304	4.11391e-49	2.49379e-47	DOWN
RAB36	313.811	-1.76059	0.119527	-14.7296	4.1592e-49	2.51261e-47	DOWN
MRPS15	887.971	-0.639635	0.0434318	-14.7274	4.30223e-49	2.59015e-47	NOT
PHTF1	452.833	-0.784883	0.0533593	-14.7094	5.61183e-49	3.3671e-47	NOT
APCDD1L	16.1237	-3.83193	0.260519	-14.7088	5.65623e-49	3.38223e-47	DOWN
YIPF1	698.014	-0.572974	0.0389567	-14.708	5.73141e-49	3.41561e-47	NOT
SGMS2	84.8533	-1.35214	0.0919352	-14.7075	5.76742e-49	3.42194e-47	DOWN
RAB32	262.791	-1.14778	0.078041	-14.7074	5.78083e-49	3.42194e-47	DOWN
TMEM230	3410.36	-0.464016	0.0315523	-14.7063	5.87516e-49	3.46615e-47	NOT
ZBED6CL	44.0943	-1.54371	0.105127	-14.6842	8.14401e-49	4.78868e-47	DOWN
SOX8	31062.8	1.26652	0.0862662	14.6815	8.46434e-49	4.9605e-47	UP
C20orf204	125.82	1.61195	0.109827	14.6772	9.01952e-49	5.26836e-47	UP
MMP9	113.08	-2.92813	0.199551	-14.6736	9.516e-49	5.54001e-47	DOWN
TBC1D1	1535.57	-0.843373	0.0574858	-14.671	9.89022e-49	5.73893e-47	NOT
GGACT	82.3018	-1.22346	0.0834574	-14.6597	1.16758e-48	6.75282e-47	DOWN
RASSF9	75.8517	-2.57648	0.175762	-14.6589	1.18156e-48	6.81137e-47	DOWN
SPEF1	168.891	-1.86008	0.126927	-14.6547	1.25742e-48	7.22503e-47	DOWN
FUCA2	975.674	-1.06509	0.0727239	-14.6456	1.43734e-48	8.23204e-47	DOWN
HORMAD2	5.38332	-2.29818	0.15697	-14.6409	1.54117e-48	8.79815e-47	DOWN
ECM2	864.141	-1.73434	0.118492	-14.6368	1.63707e-48	9.31544e-47	DOWN
HGF	206.258	-1.72196	0.117669	-14.6339	1.70625e-48	9.6779e-47	DOWN
SPOCD1	795.674	-2.64317	0.18073	-14.625	1.94619e-48	1.10035e-46	DOWN
LGALS1	3751.21	-1.23094	0.0842299	-14.614	2.28613e-48	1.28841e-46	DOWN
TXLNB	156.829	-1.963	0.134335	-14.6128	2.32729e-48	1.30743e-46	DOWN
ESYT1	1904.81	-0.565826	0.0387269	-14.6107	2.40055e-48	1.34431e-46	NOT
LRIT2	55.6114	1.45722	0.0998329	14.5966	2.9517e-48	1.64772e-46	UP
DPY19L1	2736.86	-0.940233	0.0644169	-14.596	2.97599e-48	1.65604e-46	NOT
SVOPL	9.35186	-2.29249	0.157083	-14.5941	3.06102e-48	1.698e-46	DOWN
GSX2	32.7724	-2.8598	0.196095	-14.5838	3.56128e-48	1.96931e-46	DOWN
TTC26	263.325	-0.987277	0.0677046	-14.5821	3.64884e-48	2.01142e-46	NOT
TMEM50A	3152.6	-0.39109	0.0268412	-14.5705	4.32434e-48	2.37636e-46	NOT
GAS2L3	124.602	-1.7021	0.117001	-14.5478	6.03431e-48	3.30575e-46	DOWN
DCDC2	67.4408	-1.83366	0.126095	-14.5419	6.57554e-48	3.5911e-46	DOWN
CHRNA1	93.2707	-2.84392	0.195615	-14.5384	6.92263e-48	3.76899e-46	DOWN
FAM81B	38.4801	-3.40329	0.234429	-14.5174	9.40698e-48	5.10582e-46	DOWN
TEAD2	319.627	-1.18013	0.0812959	-14.5165	9.53169e-48	5.14186e-46	DOWN
CFAP61	91.5361	-1.59452	0.109842	-14.5165	9.52664e-48	5.14186e-46	DOWN
ENPP1	98.3303	-1.41025	0.0971506	-14.5162	9.57304e-48	5.14843e-46	DOWN
SNAI1	47.5891	-1.64883	0.113608	-14.5134	9.96987e-48	5.34555e-46	DOWN
CDC42	6926.89	-0.509199	0.0351195	-14.499	1.22857e-47	6.56727e-46	NOT
CXCL9	72.7658	-2.54089	0.175657	-14.4651	2.01371e-47	1.07317e-45	DOWN
CFAP161	10.9523	-2.39841	0.165872	-14.4594	2.18768e-47	1.16237e-45	DOWN
AK7	34.8439	-2.10274	0.145448	-14.4569	2.26675e-47	1.20076e-45	DOWN
MT1M	513.87	-1.79041	0.123881	-14.4527	2.41145e-47	1.27359e-45	DOWN
EFHC2	111.505	-1.93876	0.134154	-14.4517	2.44634e-47	1.28816e-45	DOWN
S100A4	193.967	-1.79872	0.124469	-14.4512	2.46413e-47	1.29367e-45	DOWN
LGALS3	1285.64	-1.4977	0.103686	-14.4445	2.71499e-47	1.42114e-45	DOWN
F3	3003.39	-1.5148	0.10492	-14.4377	2.9966e-47	1.56391e-45	DOWN
ECHDC2	503.093	-1.38998	0.0963233	-14.4303	3.33443e-47	1.73509e-45	DOWN
CD101	82.5149	-1.49033	0.103378	-14.4164	4.08161e-47	2.11764e-45	DOWN
CAPG	1869.83	-1.44452	0.100257	-14.4082	4.59435e-47	2.37667e-45	DOWN
GLMP	750.469	-0.883086	0.0613025	-14.4054	4.7872e-47	2.46919e-45	NOT
ATG4C	721.527	-0.629312	0.0436994	-14.4009	5.10678e-47	2.62635e-45	NOT
ULBP3	7.5197	-2.10733	0.146373	-14.397	5.40599e-47	2.77214e-45	DOWN
CCDC152	187.528	-1.50103	0.104384	-14.38	6.9117e-47	3.53398e-45	DOWN
KDELR3	56.6863	-1.45175	0.100997	-14.3743	7.50553e-47	3.82652e-45	DOWN
ZMPSTE24	2077.84	-0.507804	0.0353326	-14.3721	7.74249e-47	3.93595e-45	NOT
SLC25A45	158.941	-1.12848	0.0785345	-14.3692	8.07223e-47	4.09179e-45	DOWN
CFAP73	27.2465	-2.62461	0.182672	-14.3679	8.23188e-47	4.16075e-45	DOWN
PINLYP	101.27	-1.77325	0.123422	-14.3674	8.28337e-47	4.17482e-45	DOWN
RTCA	841.613	-0.512031	0.0356831	-14.3494	1.07431e-46	5.39909e-45	NOT
ANXA5	10786.2	-0.953244	0.0664705	-14.3409	1.21548e-46	6.09123e-45	NOT
COL5A1	476.876	-2.05974	0.143641	-14.3395	1.23941e-46	6.19355e-45	DOWN
CTBS	453.254	-0.885328	0.0617608	-14.3348	1.32673e-46	6.61115e-45	NOT
PLBD1	124.178	-1.43723	0.100348	-14.3225	1.58317e-46	7.86681e-45	DOWN
ANKRD45	94.0317	-1.55017	0.108267	-14.318	1.68821e-46	8.36518e-45	DOWN
LOXL4	44.195	-1.9308	0.134855	-14.3176	1.69868e-46	8.39347e-45	DOWN
EBF4	2474.59	0.792642	0.0553905	14.3101	1.89297e-46	9.32737e-45	NOT
DERL3	60.006	-1.35095	0.0944326	-14.3059	2.00888e-46	9.87094e-45	DOWN
CAPZA1	2283.54	-0.545874	0.0381712	-14.3007	2.16724e-46	1.06195e-44	NOT
FAM180B	24.5563	-2.16739	0.151951	-14.2637	3.68167e-46	1.79902e-44	DOWN
MRC2	2985.82	-1.34581	0.09451	-14.2399	5.18371e-46	2.52598e-44	DOWN
PPP1R36	24.1795	-1.50044	0.10538	-14.2384	5.29172e-46	2.57151e-44	DOWN
LPIN3	83.9576	-1.533	0.107676	-14.2372	5.38777e-46	2.611e-44	DOWN
RPL39L	75.1131	-1.45576	0.102302	-14.23	5.96728e-46	2.88391e-44	DOWN
EIF2A	2651.14	0.531859	0.037385	14.2266	6.26941e-46	3.02165e-44	NOT
SLC66A3	268.309	-0.740715	0.0521382	-14.2068	8.31879e-46	3.99846e-44	NOT
FAM110C	110.302	-2.0722	0.145897	-14.2031	8.75909e-46	4.19865e-44	DOWN
CASP6	150.42	-0.851158	0.0599622	-14.1949	9.85114e-46	4.70933e-44	NOT
ROR1	83.0179	-1.38768	0.0977857	-14.1911	1.04044e-45	4.96037e-44	DOWN
SEC22B	2753.21	-0.449872	0.0317249	-14.1804	1.21183e-45	5.76193e-44	NOT
CAPSL	15.4975	-2.94579	0.207773	-14.1779	1.2547e-45	5.94971e-44	DOWN
PDGFA	1238.41	-1.35003	0.095262	-14.1717	1.37114e-45	6.48441e-44	DOWN
ULBP1	16.2729	-2.22768	0.157225	-14.1688	1.43009e-45	6.74512e-44	DOWN
RNF135	356.794	-1.05408	0.0743991	-14.168	1.44588e-45	6.80144e-44	DOWN
SHD	4863.57	1.52799	0.107948	14.1549	1.7415e-45	8.17024e-44	UP
EN1	61.4603	-3.47709	0.245737	-14.1496	1.87729e-45	8.77187e-44	DOWN
RBMS1	784.682	-0.925878	0.0654352	-14.1495	1.87969e-45	8.77187e-44	NOT
BMP2	2632.08	1.39553	0.098798	14.1251	2.66193e-45	1.23895e-43	UP
CP	1298.34	-2.21203	0.156624	-14.1232	2.73342e-45	1.26888e-43	DOWN
LIF	132.156	-2.31567	0.164099	-14.1114	3.22949e-45	1.49523e-43	DOWN
VIM	44320.9	-1.57888	0.112109	-14.0834	4.80222e-45	2.21757e-43	DOWN
EMILIN1	1192.66	-1.15697	0.0821636	-14.0813	4.95134e-45	2.28046e-43	DOWN
LPO	36.5169	1.80345	0.128088	14.0798	5.05743e-45	2.32326e-43	UP
THBS4	1734.94	-1.62851	0.115676	-14.0783	5.16673e-45	2.3673e-43	DOWN
ANGPTL2	9099.56	1.20718	0.0857762	14.0736	5.52249e-45	2.52375e-43	UP
DPP4	60.3548	-1.76489	0.125416	-14.0723	5.62138e-45	2.5623e-43	DOWN
GCA	667.583	-0.80534	0.0572539	-14.0661	6.13424e-45	2.78887e-43	NOT
FAM92B	3.80124	-3.9047	0.277784	-14.0566	7.01734e-45	3.18216e-43	DOWN
TFCP2L1	475.834	-2.3852	0.169697	-14.0556	7.11396e-45	3.2177e-43	DOWN
LGALS8	931.416	-0.826022	0.058817	-14.0439	8.39068e-45	3.78546e-43	NOT
PKIB	193.277	-1.78359	0.12705	-14.0384	9.06867e-45	4.0809e-43	DOWN
PGAM2	595.937	-1.96345	0.139916	-14.033	9.79192e-45	4.39515e-43	DOWN
ABCA13	41.0372	-2.21006	0.157679	-14.0163	1.23974e-44	5.55053e-43	DOWN
UNC79	1890.65	1.3564	0.096843	14.0062	1.42828e-44	6.37845e-43	UP
CLEC18B	200.941	-1.78291	0.127315	-14.0039	1.47588e-44	6.57438e-43	DOWN
GDF15	91.7045	-2.40355	0.171677	-14.0004	1.5501e-44	6.8876e-43	DOWN
AEBP1	6545.56	-1.99916	0.142827	-13.9971	1.62325e-44	7.19449e-43	DOWN
LRRC61	134.198	-1.79607	0.12834	-13.9946	1.6819e-44	7.42525e-43	DOWN
DNAH9	453.246	-1.58135	0.112998	-13.9945	1.68373e-44	7.42525e-43	DOWN
ENO4	17.8572	-1.9705	0.140843	-13.9907	1.77603e-44	7.81276e-43	DOWN
PTP4A2	7667.73	-0.538076	0.0384974	-13.9769	2.1555e-44	9.45846e-43	NOT
HOXB7	41.0202	-2.23227	0.159778	-13.971	2.3418e-44	1.02505e-42	DOWN
GCLM	629.061	-0.781217	0.0559185	-13.9706	2.35501e-44	1.02827e-42	NOT
HOXA3	38.6397	-4.66063	0.333893	-13.9585	2.79392e-44	1.21691e-42	DOWN
TPRG1	21.034	-1.39878	0.100226	-13.9563	2.88002e-44	1.25132e-42	DOWN
TMEM59	7186.3	-0.448655	0.0321651	-13.9485	3.21399e-44	1.39299e-42	NOT
MX1	2176.01	-1.58343	0.113533	-13.9469	3.28444e-44	1.42004e-42	DOWN
DNALI1	1455.5	-1.1209	0.0803874	-13.9437	3.43716e-44	1.48243e-42	DOWN
SERPINF1	882.331	-1.44497	0.103686	-13.936	3.8277e-44	1.64685e-42	DOWN
KLHL26	543.689	-1.42549	0.102308	-13.9333	3.97551e-44	1.70628e-42	DOWN
SERPINH1	1506.47	-1.25936	0.0904338	-13.9257	4.42057e-44	1.89269e-42	DOWN
COLEC12	980.745	-1.39937	0.100505	-13.9235	4.5628e-44	1.94886e-42	DOWN
CRB2	1219.19	-1.60823	0.115582	-13.9142	5.19493e-44	2.21349e-42	DOWN
CISH	78.1101	-1.37809	0.0990845	-13.9082	5.64564e-44	2.39974e-42	DOWN
TMEM176B	1606.73	-1.41044	0.101478	-13.8991	6.41647e-44	2.72083e-42	DOWN
CIITA	612.769	-1.62669	0.117062	-13.896	6.69835e-44	2.83355e-42	DOWN
CFAP206	46.1225	-1.65673	0.119269	-13.8906	7.21782e-44	3.04599e-42	DOWN
KIZ	2219.92	0.641323	0.0461833	13.8865	7.65148e-44	3.22129e-42	NOT
PRPS2	392.511	-1.23815	0.0891816	-13.8835	7.97492e-44	3.34947e-42	DOWN
CHI3L2	1666.58	-2.27116	0.163667	-13.8767	8.76732e-44	3.67353e-42	DOWN
FCGR2B	108.192	-2.15379	0.155244	-13.8735	9.16312e-44	3.83027e-42	DOWN
VRK2	151.598	-1.093	0.0787967	-13.8711	9.48339e-44	3.95477e-42	DOWN
APOBEC3C	515.288	-1.2361	0.089118	-13.8704	9.5762e-44	3.98406e-42	DOWN
LRRC37B	848.199	0.574768	0.0414483	13.8671	1.0024e-43	4.16055e-42	NOT
SPRY1	521.967	-1.39746	0.100793	-13.8647	1.03722e-43	4.29495e-42	DOWN
RSPH1	415.79	-1.58294	0.114201	-13.861	1.09101e-43	4.50712e-42	DOWN
SEC24D	554.356	-0.88215	0.0637084	-13.8467	1.33222e-43	5.49074e-42	NOT
TNFAIP8	90.7546	-1.31765	0.0951972	-13.8413	1.43576e-43	5.90369e-42	DOWN
CAMLG	2796.44	0.516331	0.0373046	13.8409	1.44291e-43	5.91928e-42	NOT
IFNGR2	1769.59	-0.596187	0.0430873	-13.8367	1.53072e-43	6.26494e-42	NOT
LDHA	5819.62	-0.960305	0.0694432	-13.8286	1.71209e-43	6.99104e-42	NOT
GPR55	21.0356	-1.65519	0.119697	-13.8282	1.72365e-43	7.02197e-42	DOWN
PDCD1LG2	75.554	-1.61005	0.116448	-13.8263	1.76893e-43	7.18984e-42	DOWN
ESPNL	17.1608	-2.24365	0.162358	-13.8192	1.95298e-43	7.91969e-42	DOWN
NLGN2	10161.9	0.529979	0.0383607	13.8157	2.04981e-43	8.29327e-42	NOT
CFI	742.935	-1.68172	0.121765	-13.8112	2.18187e-43	8.7881e-42	DOWN
FXYD2	84.2599	1.5182	0.109925	13.8112	2.18208e-43	8.7881e-42	UP
WDR63	39.32	-2.10231	0.152311	-13.8027	2.45509e-43	9.86511e-42	DOWN
SMS	2058.43	-0.688479	0.0498896	-13.8001	2.54611e-43	1.02076e-41	NOT
CPPED1	502.551	-1.03702	0.0752196	-13.7865	3.07298e-43	1.22919e-41	DOWN
POLR2F	4504.67	0.875837	0.0635534	13.7811	3.31082e-43	1.32133e-41	NOT
MX2	248.466	-1.63177	0.118489	-13.7715	3.78066e-43	1.50544e-41	DOWN
SDC4	2970.09	-1.82375	0.132449	-13.7694	3.8927e-43	1.54656e-41	DOWN
TMEM107	407.894	-0.57121	0.0415196	-13.7576	4.5863e-43	1.81803e-41	NOT
CIDEB	100.678	-1.1301	0.0821813	-13.7514	4.99821e-43	1.97687e-41	DOWN
PPM1M	642.965	-0.742785	0.0540377	-13.7457	5.40612e-43	2.13342e-41	NOT
RUNX1	610.134	-1.49077	0.108492	-13.7409	5.77565e-43	2.27416e-41	DOWN
UPP1	543.446	-1.12924	0.0822465	-13.73	6.71783e-43	2.63926e-41	DOWN
AL163636.2	93.6618	-1.89596	0.138269	-13.7121	8.59807e-43	3.37044e-41	DOWN
GCK	105.407	-1.61523	0.117825	-13.7087	9.00755e-43	3.52313e-41	DOWN
CGAS	70.3915	-1.01457	0.0740111	-13.7084	9.04627e-43	3.53045e-41	DOWN
STK40	1878.79	-0.765739	0.0558734	-13.7049	9.49148e-43	3.69602e-41	NOT
FZD6	243.128	-1.20739	0.0881139	-13.7026	9.79312e-43	3.80508e-41	DOWN
SAMD9L	935.057	-1.31739	0.096187	-13.6961	1.07136e-42	4.15356e-41	DOWN
TTF2	348.641	-0.756124	0.0552732	-13.6798	1.34113e-42	5.18807e-41	NOT
PTPN22	19.0706	-1.79857	0.131537	-13.6734	1.46309e-42	5.64747e-41	DOWN
C8orf34	177.805	-2.01158	0.147148	-13.6704	1.52521e-42	5.87439e-41	DOWN
WT1	8.21366	-3.67125	0.26858	-13.6691	1.55289e-42	5.96796e-41	DOWN
GMNC	18.5627	-3.4115	0.24958	-13.6689	1.55629e-42	5.96802e-41	DOWN
ABRACL	195.048	-0.886773	0.0648933	-13.6651	1.64099e-42	6.27918e-41	NOT
RHOD	29.364	-1.87341	0.137301	-13.6446	2.17477e-42	8.30365e-41	DOWN
GNG5	1679.68	-0.981073	0.0719258	-13.6401	2.31361e-42	8.8147e-41	NOT
SP140L	205.321	-1.07362	0.0787366	-13.6356	2.46094e-42	9.3558e-41	DOWN
RGS3	760.26	-0.875504	0.0642088	-13.6353	2.47091e-42	9.3735e-41	NOT
TMEM165	1617.53	-0.637569	0.0467607	-13.6347	2.48943e-42	9.42351e-41	NOT
TREM1	47.9798	-2.32569	0.170705	-13.624	2.88424e-42	1.08946e-40	DOWN
ACSS3	855.554	-1.39554	0.102446	-13.6222	2.95607e-42	1.11421e-40	DOWN
SARM1	2628.06	0.516318	0.0379059	13.6211	3.0022e-42	1.12918e-40	NOT
PI4K2B	309.653	-0.653226	0.0479703	-13.6173	3.15989e-42	1.18597e-40	NOT
C3orf52	11.3537	-2.08478	0.153143	-13.6133	3.33999e-42	1.2509e-40	DOWN
PTX3	126.686	-1.80344	0.132497	-13.6111	3.44056e-42	1.28584e-40	DOWN
EFCAB10	29.2225	-1.66137	0.122109	-13.6056	3.70852e-42	1.38305e-40	DOWN
ALOX5AP	759.116	-1.44834	0.106606	-13.5859	4.85689e-42	1.8075e-40	DOWN
HIP1R	10919.7	1.09096	0.080314	13.5837	5.0053e-42	1.85881e-40	UP
IQCG	741.761	-0.908608	0.0669371	-13.5741	5.70733e-42	2.11507e-40	NOT
CRYZ	824.224	-0.955123	0.0703689	-13.5731	5.78258e-42	2.13846e-40	NOT
LTBR	533.59	-0.977938	0.0720517	-13.5727	5.81099e-42	2.14448e-40	NOT
CXCL11	39.6692	-2.35997	0.173915	-13.5697	6.05718e-42	2.23066e-40	DOWN
ADPRH	240.14	-0.928703	0.0684622	-13.5652	6.44046e-42	2.36687e-40	NOT
F2RL2	72.9604	-2.49905	0.184236	-13.5644	6.5092e-42	2.38716e-40	DOWN
TMCO4	338.381	-1.05072	0.0775206	-13.554	7.50118e-42	2.74524e-40	DOWN
ITK	31.6747	-2.11722	0.15636	-13.5407	8.99553e-42	3.28532e-40	DOWN
FNDC3B	810.65	-0.786753	0.0581251	-13.5355	9.65049e-42	3.51724e-40	NOT
FAM166C	14.3477	-2.33898	0.172832	-13.5332	9.95759e-42	3.62169e-40	DOWN
CRTAC1	2914.33	1.41814	0.104809	13.5307	1.03097e-41	3.74206e-40	UP
CCDC65	77.7816	-1.38369	0.102457	-13.5052	1.45805e-41	5.28132e-40	DOWN
RAD54B	151.173	-0.985735	0.0729938	-13.5044	1.47357e-41	5.3266e-40	NOT
CD302	705.566	-1.23014	0.0911476	-13.4961	1.64891e-41	5.94822e-40	DOWN
KIAA0040	622.216	-1.53403	0.113751	-13.4859	1.89443e-41	6.81995e-40	DOWN
ST8SIA4	423.186	-1.02792	0.0762323	-13.4841	1.94007e-41	6.97003e-40	DOWN
ITGB3	78.0405	-1.72507	0.127981	-13.4791	2.07549e-41	7.44138e-40	DOWN
SLC47A2	236.95	-2.4298	0.180279	-13.478	2.10749e-41	7.5408e-40	DOWN
HSPB6	1504.9	-1.76425	0.13102	-13.4655	2.49685e-41	8.91589e-40	DOWN
MBNL3	234.179	-1.15158	0.0855773	-13.4566	2.81471e-41	1.00306e-39	DOWN
DMAC2L	1858.42	0.429497	0.0319293	13.4515	3.01686e-41	1.07293e-39	NOT
LGI4	1243.69	-1.58222	0.117689	-13.444	3.33711e-41	1.18444e-39	DOWN
MARCKS	32047.7	0.67391	0.050156	13.4363	3.70632e-41	1.31284e-39	NOT
OASL	131.618	-1.87511	0.139716	-13.4208	4.56508e-41	1.61379e-39	DOWN
PCGF2	2690.22	0.692664	0.0516397	13.4134	5.04652e-41	1.78041e-39	NOT
SMIM3	694.429	-1.06683	0.0795536	-13.4102	5.27175e-41	1.85616e-39	DOWN
ATOH8	2991.51	1.29612	0.0966698	13.4077	5.4515e-41	1.91563e-39	UP
CHAD	50.5261	-2.18743	0.163212	-13.4024	5.85714e-41	2.05407e-39	DOWN
COL8A2	415.101	-1.50251	0.112165	-13.3955	6.42437e-41	2.24853e-39	DOWN
SLC11A1	882.16	-1.70207	0.127124	-13.389	7.00948e-41	2.44846e-39	DOWN
SLC16A4	500.427	-1.18973	0.0888659	-13.3879	7.11272e-41	2.47961e-39	DOWN
SQOR	393.067	-1.04293	0.0779153	-13.3854	7.35748e-41	2.55988e-39	DOWN
AFP	4.35107	-3.21557	0.240234	-13.3852	7.38397e-41	2.56404e-39	DOWN
PHF21A	3167.56	0.415965	0.031079	13.3841	7.49023e-41	2.59452e-39	NOT
IKZF3	33.0368	-1.71617	0.128225	-13.384	7.50117e-41	2.59452e-39	DOWN
HSPB7	89.1019	-1.49433	0.111684	-13.38	7.91189e-41	2.73123e-39	DOWN
NEK6	2056.62	-0.898716	0.0671722	-13.3793	7.99213e-41	2.75354e-39	NOT
VSTM1	5.26993	-2.63332	0.196865	-13.3763	8.32213e-41	2.86164e-39	DOWN
WWTR1	3013.51	-1.27634	0.095451	-13.3716	8.85559e-41	3.03916e-39	DOWN
ADAM33	180.649	-1.68651	0.12614	-13.3701	9.04288e-41	3.09741e-39	DOWN
ZNF474	21.6228	-1.98258	0.14839	-13.3606	1.02743e-40	3.51236e-39	DOWN
DRC7	73.6311	-1.88982	0.141476	-13.3578	1.06615e-40	3.63771e-39	DOWN
SOCS2	609.925	-1.50985	0.113034	-13.3574	1.07194e-40	3.6504e-39	DOWN
RGN	421.365	-1.48962	0.111581	-13.3501	1.18301e-40	4.02088e-39	DOWN
C1S	2964.4	-1.51866	0.113778	-13.3477	1.22212e-40	4.14581e-39	DOWN
DNAAF3	71.2178	-1.8345	0.137466	-13.3451	1.26456e-40	4.28155e-39	DOWN
CELSR1	202.32	-1.92773	0.144565	-13.3347	1.4536e-40	4.91218e-39	DOWN
MSR1	685.629	-1.52674	0.114573	-13.3255	1.64599e-40	5.55167e-39	DOWN
HTATIP2	321.704	-1.01863	0.0764825	-13.3185	1.80702e-40	6.08319e-39	DOWN
DDOST	4579.41	-0.4902	0.036807	-13.3181	1.81594e-40	6.10156e-39	NOT
DEDD2	507.487	-0.828556	0.0622415	-13.312	1.97257e-40	6.61525e-39	NOT
GAS2L2	24.6711	-2.1156	0.158934	-13.3112	1.99308e-40	6.67133e-39	DOWN
GSDMD	616.461	-1.08615	0.0816247	-13.3066	2.11941e-40	7.08077e-39	DOWN
RAB27A	198.162	-0.825999	0.0620911	-13.303	2.22345e-40	7.41429e-39	NOT
ADA2	1195.94	-1.06625	0.0801734	-13.2993	2.33791e-40	7.78127e-39	DOWN
ANKK1	5.28316	-2.04164	0.153556	-13.2957	2.45149e-40	8.14392e-39	DOWN
COL4A2	4362.95	-1.70722	0.128423	-13.2937	2.51769e-40	8.34814e-39	DOWN
LSP1	348.37	-1.54875	0.116534	-13.2901	2.64208e-40	8.7287e-39	DOWN
SERPINA1	812.264	-1.56315	0.117617	-13.2901	2.64236e-40	8.7287e-39	DOWN
HERC5	500.056	-1.28366	0.0966295	-13.2844	2.8519e-40	9.40327e-39	DOWN
PRR3	1339.72	0.523484	0.0394191	13.28	3.02594e-40	9.95851e-39	NOT
BLACAT1	66.9429	1.2575	0.094709	13.2776	3.1242e-40	1.02627e-38	UP
ADGRE5	817.463	-1.16132	0.0875026	-13.2719	3.37034e-40	1.10507e-38	DOWN
CD274	121.27	-1.27267	0.0958967	-13.2713	3.39682e-40	1.10967e-38	DOWN
HABP2	18.4428	-1.86901	0.140831	-13.2713	3.39696e-40	1.10967e-38	DOWN
NRDC	4143.5	-0.396151	0.0298588	-13.2675	3.57422e-40	1.16351e-38	NOT
CHODL	72.2164	-1.72873	0.130298	-13.2675	3.57497e-40	1.16351e-38	DOWN
TPPP3	2046.43	-1.71901	0.129677	-13.2561	4.1613e-40	1.35185e-38	DOWN
JAK3	237.368	-1.41513	0.106755	-13.2559	4.17275e-40	1.35307e-38	DOWN
LAP3	3872.45	-0.713409	0.0538362	-13.2515	4.42403e-40	1.43192e-38	NOT
S100A6	7414.37	-1.24517	0.0940066	-13.2456	4.78674e-40	1.54648e-38	DOWN
COL4A1	3668.7	-1.86767	0.141124	-13.2342	5.56671e-40	1.79519e-38	DOWN
LRAT	235.141	-1.84583	0.139479	-13.2337	5.60358e-40	1.80378e-38	DOWN
PHF11	479.413	-0.915189	0.069185	-13.2281	6.03599e-40	1.93943e-38	NOT
BCAS2	1258.61	-0.412468	0.0312167	-13.2131	7.3766e-40	2.36588e-38	NOT
PNPLA4	313.241	-1.37454	0.104042	-13.2115	7.53471e-40	2.4122e-38	DOWN
UBXN10	201.696	-2.46327	0.186498	-13.208	7.88829e-40	2.52082e-38	DOWN
CLCC1	1520.21	-0.373867	0.0283078	-13.2072	7.97147e-40	2.5428e-38	NOT
SPP1	25920.6	-1.60518	0.12165	-13.195	9.37541e-40	2.98524e-38	DOWN
AGR3	4.22286	-4.51653	0.342338	-13.1932	9.60536e-40	3.05295e-38	DOWN
CASC1	91.3611	-1.21175	0.0918593	-13.1914	9.83479e-40	3.12025e-38	DOWN
TYSND1	683.062	0.622033	0.0471597	13.1899	1.00287e-39	3.17605e-38	NOT
PLAAT5	124.2	-1.63922	0.124348	-13.1825	1.10615e-39	3.49685e-38	DOWN
MMP14	2626.98	-1.28448	0.0974553	-13.1802	1.14102e-39	3.60064e-38	DOWN
TAF13	907.811	-0.57716	0.0438252	-13.1696	1.31295e-39	4.1358e-38	NOT
GRIK1	384.509	-1.91689	0.145639	-13.1619	1.45293e-39	4.56857e-38	DOWN
HDHD3	238.482	-1.23058	0.0935148	-13.1592	1.50694e-39	4.72997e-38	DOWN
CAV2	460.36	-1.19905	0.0911239	-13.1585	1.52042e-39	4.76381e-38	DOWN
PIPOX	1055.17	-1.34258	0.102069	-13.1537	1.61957e-39	5.06545e-38	DOWN
ST6GALNAC2	142.726	-1.423	0.108208	-13.1507	1.68672e-39	5.26615e-38	DOWN
DHDDS	1177.28	-0.385094	0.0292883	-13.1484	1.73814e-39	5.4171e-38	NOT
HOXD11	19.9665	-5.36101	0.408055	-13.138	1.99491e-39	6.20638e-38	DOWN
RAB42	60.4884	-1.38335	0.105306	-13.1365	2.03372e-39	6.31598e-38	DOWN
PTCD3	3564.41	0.331855	0.0252658	13.1346	2.08721e-39	6.45936e-38	NOT
COL6A2	1377.3	-1.71985	0.130941	-13.1346	2.08583e-39	6.45936e-38	DOWN
TUBB6	1114.64	-1.23517	0.0940635	-13.1312	2.18108e-39	6.73805e-38	DOWN
TMEM61	5.63926	-2.40705	0.183319	-13.1304	2.20471e-39	6.79915e-38	DOWN
APOC2	336.932	-1.55018	0.118071	-13.1292	2.24007e-39	6.89612e-38	DOWN
GLRX	665.993	-0.778728	0.0593443	-13.1222	2.45657e-39	7.54946e-38	NOT
SAA2	6.35271	-3.30678	0.252007	-13.1218	2.47066e-39	7.57957e-38	DOWN
TNC	10092.1	-1.41187	0.107606	-13.1207	2.50676e-39	7.67695e-38	DOWN
TMEM109	1767.23	-0.566069	0.0431865	-13.1075	2.98106e-39	9.11368e-38	NOT
FAM20C	2467.1	-0.946549	0.0722413	-13.1026	3.18153e-39	9.70971e-38	NOT
MAOB	4882.24	-1.91331	0.146061	-13.0994	3.31965e-39	1.01138e-37	DOWN
HOXD10	44.9517	-3.88133	0.296773	-13.0785	4.37208e-39	1.32972e-37	DOWN
SLC9C2	6.69768	-2.00454	0.153377	-13.0694	4.92727e-39	1.49599e-37	DOWN
CD6	40.0932	-1.43946	0.110148	-13.0684	4.98726e-39	1.5116e-37	DOWN
TRIM61	10.0468	-1.49753	0.11466	-13.0607	5.52178e-39	1.67074e-37	DOWN
MTMR1	2171.79	0.428999	0.0328672	13.0525	6.14935e-39	1.85744e-37	NOT
EIF3F	7337.74	0.502307	0.0384942	13.0489	6.44799e-39	1.94432e-37	NOT
AKIRIN1	3012.02	-0.493688	0.0378672	-13.0373	7.50284e-39	2.25853e-37	NOT
TEX22	92.1707	0.943908	0.0724053	13.0365	7.59079e-39	2.28112e-37	NOT
HOXC11	8.21741	-5.93581	0.455559	-13.0298	8.28775e-39	2.48633e-37	DOWN
SMIM18	174.913	1.34219	0.103024	13.028	8.47601e-39	2.53848e-37	UP
SEMA3A	293.427	-1.83178	0.140719	-13.0173	9.75547e-39	2.91672e-37	DOWN
FAM181A	309.112	-1.86848	0.14356	-13.0154	1.00059e-38	2.98653e-37	DOWN
NUAK2	121.657	-1.17487	0.0903273	-13.0068	1.11937e-38	3.33542e-37	DOWN
SMIM10	183.259	-1.11581	0.0857929	-13.0059	1.13254e-38	3.36898e-37	DOWN
TGM5	28.9877	-2.09495	0.161176	-12.9979	1.25812e-38	3.73623e-37	DOWN
KMO	28.3526	-1.75163	0.134807	-12.9936	1.32999e-38	3.94304e-37	DOWN
ACTL10	9.27275	-1.23793	0.0952805	-12.9925	1.349e-38	3.99267e-37	DOWN
MGARP	54.8964	-1.30896	0.100851	-12.9792	1.60597e-38	4.74527e-37	DOWN
C6orf141	28.1075	-2.25081	0.173562	-12.9684	1.84942e-38	5.44098e-37	DOWN
MACC1	14.3976	-1.93436	0.149159	-12.9685	1.84583e-38	5.44098e-37	DOWN
EIF3L	14627.6	0.637343	0.0491462	12.9683	1.85067e-38	5.44098e-37	NOT
BST2	1705.04	-1.2439	0.0959349	-12.9661	1.90508e-38	5.59162e-37	DOWN
CTTNBP2	2879.14	0.885045	0.0683457	12.9495	2.36383e-38	6.92658e-37	NOT
VDR	25.4136	-1.65973	0.128186	-12.9477	2.41959e-38	7.0782e-37	DOWN
IL13RA2	162.501	-2.56208	0.198012	-12.939	2.7104e-38	7.91579e-37	DOWN
RBSN	4445.78	0.483344	0.03736	12.9375	2.76565e-38	8.06381e-37	NOT
DNAJC22	104.717	-1.2399	0.0958776	-12.9321	2.96426e-38	8.62865e-37	DOWN
WDR66	99.5359	-1.21224	0.0937892	-12.9251	3.24844e-38	9.44026e-37	DOWN
H3C8	1.90947	-2.76836	0.214249	-12.9212	3.41558e-38	9.90967e-37	DOWN
SPATA9	27.717	0.794431	0.0614849	12.9208	3.43773e-38	9.95756e-37	NOT
HSPB11	394.747	-0.556074	0.0430384	-12.9204	3.45274e-38	9.98464e-37	NOT
CFAP126	264.208	-2.14362	0.165923	-12.9193	3.50092e-38	1.01074e-36	DOWN
TMEM248	5079.38	-0.429929	0.0332845	-12.9168	3.61935e-38	1.04322e-36	NOT
TXLNA	2468.67	-0.580945	0.0449796	-12.9157	3.66954e-38	1.05596e-36	NOT
KCNJ11	988.785	1.47529	0.114277	12.9098	3.96559e-38	1.1393e-36	UP
CCDC30	197.018	-0.835962	0.0647645	-12.9077	4.07156e-38	1.16784e-36	NOT
PTGFRN	2019.99	-1.06682	0.0826967	-12.9004	4.4767e-38	1.27989e-36	DOWN
CSNK1E	9807.75	0.535973	0.0415467	12.9005	4.47137e-38	1.27989e-36	NOT
TWSG1	1577.74	-0.764081	0.0592434	-12.8973	4.6602e-38	1.33019e-36	NOT
PTGS1	835.103	-1.22506	0.0950161	-12.8932	4.9175e-38	1.40137e-36	DOWN
REXO2	746.872	-0.546482	0.0423976	-12.8894	5.16186e-38	1.46863e-36	NOT
BID	2943.23	0.621635	0.0482444	12.8851	5.45889e-38	1.55064e-36	NOT
CELSR3	2501.33	1.15642	0.0897868	12.8796	5.86214e-38	1.66251e-36	UP
ALPK3	446.141	-1.07281	0.0833042	-12.8782	5.97434e-38	1.69161e-36	DOWN
ARAP3	618.827	-1.1369	0.0883035	-12.8749	6.23344e-38	1.76215e-36	DOWN
PLAG1	74.4499	-1.12254	0.0872018	-12.8729	6.39608e-38	1.80523e-36	DOWN
PLCE1	1144.2	-0.860043	0.0668478	-12.8657	7.02102e-38	1.97845e-36	NOT
DRAXIN	598.401	-1.4596	0.11346	-12.8644	7.13524e-38	2.00743e-36	DOWN
GDAP1L1	2337.52	1.2329	0.0958474	12.8632	7.25448e-38	2.03772e-36	UP
GALM	312.971	-0.864992	0.0672604	-12.8603	7.5238e-38	2.11001e-36	NOT
MEGF11	2942.35	1.27497	0.099162	12.8574	7.81525e-38	2.18827e-36	UP
USP49	1185.72	0.759379	0.0590886	12.8515	8.4319e-38	2.35643e-36	NOT
BLK	11.2928	2.11251	0.164379	12.8514	8.44253e-38	2.35643e-36	UP
SEC61G	1939.97	-1.35997	0.105873	-12.8453	9.13635e-38	2.54606e-36	DOWN
CAMKMT	210.97	-0.68051	0.0529965	-12.8407	9.70388e-38	2.69994e-36	NOT
CD5	19.94	-1.5633	0.121776	-12.8375	1.01104e-37	2.80861e-36	DOWN
TMPRSS3	35.9833	-2.59163	0.201915	-12.8352	1.04121e-37	2.88788e-36	DOWN
LRRC75B	826.692	0.735178	0.0572849	12.8337	1.06149e-37	2.93951e-36	NOT
ELK3	1029.17	-0.842799	0.0656836	-12.8312	1.09646e-37	3.03158e-36	NOT
CAP1	8109.66	-0.478503	0.0373005	-12.8283	1.13781e-37	3.14099e-36	NOT
CARMIL3	754.037	0.83874	0.0653937	12.826	1.17247e-37	3.23163e-36	NOT
SPAG1	354.119	-1.04505	0.0814893	-12.8244	1.19679e-37	3.29351e-36	DOWN
HPS1	935.127	-0.883417	0.0688891	-12.8238	1.20701e-37	3.31646e-36	NOT
CD96	16.4666	-1.79442	0.139954	-12.8215	1.24271e-37	3.40923e-36	DOWN
TMSB10	10497.9	-0.893557	0.0697016	-12.8198	1.27097e-37	3.48134e-36	NOT
MAML3	248.658	-0.788713	0.0615537	-12.8134	1.37949e-37	3.77274e-36	NOT
LRGUK	26.4851	-1.55324	0.121229	-12.8125	1.39631e-37	3.81284e-36	DOWN
GRID2IP	49.0177	0.943412	0.0736655	12.8067	1.50387e-37	4.1002e-36	NOT
GLIS2	2318.94	0.621392	0.0485258	12.8054	1.52959e-37	4.16388e-36	NOT
RAP1A	2698.03	-0.463599	0.0362064	-12.8043	1.55074e-37	4.21496e-36	NOT
S100A13	1452.21	-1.17734	0.0919759	-12.8005	1.62799e-37	4.41813e-36	DOWN
HOXA9	11.1967	-3.73176	0.291641	-12.7957	1.73261e-37	4.69482e-36	DOWN
NIPSNAP3A	652.3	-0.750308	0.0586411	-12.7949	1.75043e-37	4.73583e-36	NOT
NPNT	901.879	-1.93014	0.150869	-12.7935	1.78311e-37	4.81686e-36	DOWN
SSH3	353.246	-1.01639	0.0794839	-12.7873	1.93027e-37	5.20641e-36	DOWN
CCDC153	22.9244	-1.32671	0.103785	-12.7831	2.0366e-37	5.48484e-36	DOWN
SLC43A3	613.817	-1.30745	0.1024	-12.768	2.47314e-37	6.65034e-36	DOWN
DAP	3121.16	-0.531247	0.0416151	-12.7657	2.54777e-37	6.84059e-36	NOT
CD164	4157.15	-0.55459	0.0434492	-12.7641	2.60168e-37	6.972e-36	NOT
GRIA4	7713.42	0.943225	0.0738973	12.764	2.60462e-37	6.972e-36	NOT
MYCBPAP	32.761	-1.4977	0.117355	-12.7621	2.66826e-37	7.13154e-36	DOWN
EDRF1	659.785	0.4596	0.0360234	12.7584	2.79948e-37	7.47094e-36	NOT
EEF1AKMT2	639.462	0.47685	0.0373789	12.7572	2.84198e-37	7.5729e-36	NOT
KIF16B	407.201	-0.806278	0.0632113	-12.7553	2.91309e-37	7.75066e-36	NOT
SRPRA	2448.48	-0.440854	0.0345665	-12.7538	2.96885e-37	7.88714e-36	NOT
PIGT	3322.18	-0.481143	0.0377499	-12.7456	3.29988e-37	8.75336e-36	NOT
HACD4	205.112	-1.0332	0.0811218	-12.7364	3.70909e-37	9.82407e-36	DOWN
RCOR2	2227.29	1.15916	0.0910431	12.7319	3.92905e-37	1.03911e-35	UP
SHOX2	108.745	-3.32997	0.26157	-12.7307	3.99324e-37	1.0545e-35	DOWN
TMEM106C	1275.78	-0.720039	0.056568	-12.7287	4.09447e-37	1.07962e-35	NOT
GMPR	838.508	-1.50933	0.118655	-12.7204	4.55799e-37	1.20004e-35	DOWN
RIOX1	173.484	-0.863468	0.0678848	-12.7196	4.60176e-37	1.20976e-35	NOT
ZDHHC12	306.871	-0.923865	0.0726529	-12.7161	4.81024e-37	1.26269e-35	NOT
GALNT2	4332.3	-0.545015	0.0428633	-12.7152	4.86933e-37	1.2763e-35	NOT
IFT57	1130.83	-0.484073	0.0380722	-12.7146	4.90549e-37	1.28387e-35	NOT
TMEM176A	961.762	-1.36434	0.107319	-12.7129	5.01452e-37	1.31046e-35	DOWN
CYB5D1	884.494	-0.559158	0.0440042	-12.7069	5.41235e-37	1.41234e-35	NOT
CDR2	428.42	-0.756741	0.0595569	-12.7062	5.46378e-37	1.42365e-35	NOT
LTBP1	1593.04	-1.1558	0.0909697	-12.7054	5.51956e-37	1.43606e-35	DOWN
TPM3	6766.56	-0.354078	0.0278725	-12.7035	5.65396e-37	1.46886e-35	NOT
CSMD3	1666.31	1.4114	0.111117	12.7019	5.77189e-37	1.49729e-35	UP
SHISAL2A	18.0102	-1.33006	0.10472	-12.701	5.83488e-37	1.51141e-35	DOWN
TEAD3	146.475	-1.23228	0.0970237	-12.7008	5.85113e-37	1.5134e-35	DOWN
SELENON	7567.17	-0.631635	0.0497709	-12.6909	6.64597e-37	1.71647e-35	NOT
LAMC1	2287.1	-1.0049	0.079186	-12.6903	6.68943e-37	1.72517e-35	DOWN
SKIDA1	59.9911	-1.34801	0.106242	-12.6881	6.8834e-37	1.7726e-35	DOWN
CAPNS1	8182.85	-0.535405	0.0422073	-12.6852	7.14753e-37	1.83794e-35	NOT
PLAUR	239.66	-1.2457	0.0982225	-12.6824	7.40397e-37	1.90111e-35	DOWN
SLC14A2	84.8894	2.05644	0.162175	12.6804	7.5918e-37	1.9465e-35	UP
C15orf65	44.6253	-0.842108	0.0664137	-12.6797	7.65986e-37	1.9611e-35	NOT
PLEKHS1	32.4638	-2.82104	0.222572	-12.6747	8.16231e-37	2.08671e-35	DOWN
SEZ6L	14918.1	1.29195	0.101942	12.6733	8.31538e-37	2.12277e-35	UP
CFAP43	126.674	-1.52898	0.120655	-12.6724	8.4103e-37	2.1439e-35	DOWN
RPA3	457.181	-0.553484	0.0436996	-12.6657	9.16521e-37	2.33296e-35	NOT
EPHX3	14.0845	-1.41882	0.112054	-12.6619	9.6089e-37	2.44238e-35	DOWN
SERPINB8	320.896	-0.851124	0.0672289	-12.6601	9.83935e-37	2.49735e-35	NOT
OSTF1	737.843	-0.702459	0.0554932	-12.6585	1.00432e-36	2.54178e-35	NOT
TUB	5715.74	0.786651	0.0621441	12.6585	1.00415e-36	2.54178e-35	NOT
NUCB1	7296.11	-0.542953	0.0428947	-12.6578	1.01261e-36	2.5591e-35	NOT
HLA-DOA	883.792	-1.62684	0.128568	-12.6535	1.06959e-36	2.69922e-35	DOWN
BDKRB2	60.1731	-1.67293	0.132255	-12.6494	1.12803e-36	2.84263e-35	DOWN
NTS	13.7304	-3.27994	0.259321	-12.6482	1.14501e-36	2.88131e-35	DOWN
DLC1	1437.17	-0.920556	0.0727857	-12.6475	1.15526e-36	2.90296e-35	NOT
TUBA1C	1271.84	-1.11859	0.088498	-12.6397	1.27566e-36	3.20094e-35	DOWN
ISG20	127.496	-1.28751	0.101865	-12.6394	1.28065e-36	3.20889e-35	DOWN
MUL1	1409.83	-0.414622	0.0328244	-12.6315	1.41561e-36	3.54204e-35	NOT
CTNNA1	11633.6	-0.442926	0.0350718	-12.6291	1.4591e-36	3.64567e-35	NOT
C9orf24	131.153	-2.40255	0.19025	-12.6284	1.47326e-36	3.67585e-35	DOWN
ACOT12	3.23765	-2.46985	0.195593	-12.6275	1.48893e-36	3.70971e-35	DOWN
BCL2L12	111.747	-0.995504	0.0788751	-12.6213	1.61197e-36	4.0106e-35	NOT
GPSM1	4085.15	0.612348	0.0485224	12.6199	1.64015e-36	4.07495e-35	NOT
FXYD6	43496.4	0.840878	0.0666398	12.6183	1.67477e-36	4.15512e-35	NOT
ANGPT1	295.917	-1.5613	0.123827	-12.6087	1.89115e-36	4.68538e-35	DOWN
PARP12	555.746	-1.0054	0.0797417	-12.6082	1.90354e-36	4.70945e-35	DOWN
ZNF195	1031.71	0.463415	0.0367646	12.6049	1.9834e-36	4.90017e-35	NOT
TC2N	149.908	-1.6218	0.128683	-12.603	2.0316e-36	5.01223e-35	DOWN
ZNF74	1076.72	0.542584	0.0430739	12.5966	2.2051e-36	5.43267e-35	NOT
PRDX6	6797.32	-0.869154	0.0690204	-12.5927	2.31558e-36	5.6969e-35	NOT
APOBEC3D	21.4982	-1.22311	0.0971604	-12.5885	2.44164e-36	5.99868e-35	DOWN
ZNF821	746.068	0.496878	0.0394969	12.5802	2.71473e-36	6.66035e-35	NOT
CDC42BPG	16.2402	-1.40587	0.111892	-12.5645	3.31042e-36	8.11054e-35	DOWN
ATAT1	3986.94	0.582204	0.0463423	12.5631	3.36791e-36	8.23994e-35	NOT
EFNB2	883.649	-0.995751	0.079273	-12.561	3.45771e-36	8.44792e-35	NOT
POGLUT3	722.081	-0.967091	0.0770482	-12.5518	3.88741e-36	9.48464e-35	NOT
SF3A1	6808.42	0.391142	0.0311862	12.5422	4.3889e-36	1.06934e-34	NOT
SCML4	10.6412	-1.905	0.151911	-12.5402	4.49946e-36	1.09476e-34	DOWN
TMEM185B	388.276	-0.807835	0.0644511	-12.5341	4.85986e-36	1.18082e-34	NOT
ACTN4	8537.97	-0.532751	0.0425717	-12.5142	6.24319e-36	1.51485e-34	NOT
XAF1	764.817	-1.32917	0.10627	-12.5074	6.80129e-36	1.648e-34	DOWN
FAAP24	63.4192	-0.75665	0.060497	-12.5072	6.81683e-36	1.64951e-34	NOT
PSENEN	1652.67	-0.630743	0.0504333	-12.5065	6.88017e-36	1.66255e-34	NOT
CCDC69	359.788	-0.823459	0.0658433	-12.5064	6.89164e-36	1.66304e-34	NOT
DMC1	7.84512	-1.34766	0.107779	-12.5039	7.107e-36	1.71267e-34	DOWN
TICAM2	100.132	-1.00913	0.0807548	-12.4962	7.82788e-36	1.88382e-34	DOWN
MORC2	2151.23	0.394905	0.0316026	12.496	7.8516e-36	1.88695e-34	NOT
MAP3K19	72.4139	-2.69378	0.215624	-12.493	8.1555e-36	1.95732e-34	DOWN
CYP39A1	50.5056	-1.06728	0.0854347	-12.4923	8.21979e-36	1.97007e-34	DOWN
ZDHHC18	787.272	-0.464225	0.0371653	-12.4908	8.37886e-36	2.00547e-34	NOT
TNFRSF14	528.045	-0.954788	0.0764463	-12.4897	8.50147e-36	2.03206e-34	NOT
ECRG4	133.246	-1.59679	0.127851	-12.4895	8.52358e-36	2.03459e-34	DOWN
GLA	415.567	-0.533734	0.042737	-12.4888	8.59538e-36	2.04895e-34	NOT
CCDC89	45.2002	-1.33684	0.107048	-12.4882	8.65918e-36	2.06138e-34	DOWN
MT1E	1944	-1.36182	0.109069	-12.486	8.90731e-36	2.11759e-34	DOWN
TNR	33207.8	1.26086	0.101006	12.4831	9.23517e-36	2.19258e-34	UP
BTBD17	1552.41	1.26916	0.101712	12.478	9.84392e-36	2.33396e-34	UP
RRN3	2564.34	0.427247	0.0342517	12.4738	1.03805e-35	2.45788e-34	NOT
HOXC9	11.0325	-4.46662	0.358152	-12.4713	1.07065e-35	2.53166e-34	DOWN
PTPN23	4026.13	0.374947	0.0300695	12.4694	1.09714e-35	2.59083e-34	NOT
CC2D1B	1293.58	-0.489702	0.0392839	-12.4657	1.14855e-35	2.70862e-34	NOT
AOPEP	479.484	-0.721506	0.0579449	-12.4516	1.37101e-35	3.22891e-34	NOT
TUT1	1424.01	0.468368	0.0376172	12.4509	1.38282e-35	3.25239e-34	NOT
FAM50B	317.261	-1.19716	0.0961589	-12.4498	1.40256e-35	3.29443e-34	DOWN
PHEX	184.015	-1.26769	0.101858	-12.4457	1.47626e-35	3.46294e-34	DOWN
FCGR3A	2712.58	-1.53744	0.123557	-12.4431	1.52511e-35	3.57278e-34	DOWN
DSCAM	2994.74	0.982471	0.0789586	12.4429	1.52927e-35	3.57776e-34	NOT
WDR77	1149.27	-0.456	0.0366554	-12.4402	1.58167e-35	3.69057e-34	NOT
RAP2A	9965.39	0.749237	0.0602272	12.4402	1.58144e-35	3.69057e-34	NOT
TBKBP1	1844.05	0.570783	0.0458882	12.4386	1.61359e-35	3.75512e-34	NOT
SYCE2	97.0833	1.17617	0.0945577	12.4386	1.61239e-35	3.75512e-34	UP
CEP135	252.632	-0.813254	0.0653994	-12.4352	1.68358e-35	3.91284e-34	NOT
NMNAT1	362.501	-0.471771	0.037964	-12.4268	1.86976e-35	4.33982e-34	NOT
SPRY2	2277.07	-0.852585	0.0686198	-12.4248	1.91796e-35	4.44583e-34	NOT
SAPCD2	3294.91	1.30037	0.104682	12.4221	1.98368e-35	4.59213e-34	UP
KCNE5	180.377	-2.16094	0.173963	-12.4218	1.98957e-35	4.59974e-34	DOWN
CFAP52	113.752	-1.65151	0.133028	-12.4147	2.17433e-35	5.02031e-34	DOWN
PSMC2	3116.06	-0.331267	0.0266847	-12.4142	2.1899e-35	5.04965e-34	NOT
TMEM67	380.951	-0.817076	0.0658224	-12.4133	2.2121e-35	5.09419e-34	NOT
ALPK1	261.575	-0.971224	0.078244	-12.4128	2.22826e-35	5.12472e-34	NOT
APOL1	520.156	-1.27942	0.103079	-12.412	2.25012e-35	5.16825e-34	DOWN
WIPF3	551.56	-1.58001	0.127379	-12.404	2.48443e-35	5.69801e-34	DOWN
ABCA5	369.783	-1.36271	0.10986	-12.404	2.48723e-35	5.69801e-34	DOWN
CREB3L4	398.466	0.84293	0.0679736	12.4008	2.58597e-35	5.91654e-34	NOT
FSIP1	48.2972	-0.945977	0.0763062	-12.3971	2.70893e-35	6.18984e-34	NOT
EIF4B	15738.1	0.567161	0.0457609	12.394	2.81528e-35	6.42452e-34	NOT
TNFRSF1A	2570.22	-0.97217	0.0784566	-12.3912	2.9171e-35	6.64826e-34	NOT
SPATA33	358.957	-0.542629	0.0437956	-12.39	2.95912e-35	6.73535e-34	NOT
CFAP54	98.0438	-1.53831	0.124201	-12.3856	3.12682e-35	7.10787e-34	DOWN
DENND2D	112.535	-1.27335	0.102907	-12.3738	3.62355e-35	8.22645e-34	DOWN
COL21A1	109.014	-1.77718	0.143708	-12.3666	3.96054e-35	8.97993e-34	DOWN
KIF13A	3973.33	0.610736	0.0493906	12.3654	4.02081e-35	9.1049e-34	NOT
NME5	225.321	-0.927497	0.0750131	-12.3645	4.06869e-35	9.20151e-34	NOT
CD2	32.1743	-1.93794	0.156809	-12.3586	4.37528e-35	9.86955e-34	DOWN
DROSHA	3037.85	0.342636	0.0277243	12.3587	4.37069e-35	9.86955e-34	NOT
FRMPD1	254.427	1.06007	0.0857811	12.3578	4.41919e-35	9.95588e-34	UP
EXTL2	1081.48	-0.519932	0.0420801	-12.3558	4.53401e-35	1.02015e-33	NOT
EPHB2	1068.76	-1.01767	0.082388	-12.3522	4.74024e-35	1.06519e-33	DOWN
STXBP3	1963.13	-0.478974	0.0387962	-12.3459	5.12454e-35	1.15009e-33	NOT
ZMYND10	245.268	-1.54027	0.124765	-12.3454	5.16017e-35	1.15661e-33	DOWN
KIF26A	742.42	1.23533	0.100077	12.3438	5.26251e-35	1.17805e-33	UP
CYBRD1	3176.92	-0.934476	0.0757302	-12.3395	5.54753e-35	1.24029e-33	NOT
CD226	74.0099	-1.08953	0.0883326	-12.3344	5.90992e-35	1.31963e-33	DOWN
WIPI1	439.409	-0.688486	0.0558248	-12.333	6.01833e-35	1.34214e-33	NOT
MYCBP	310.675	-0.716114	0.0580655	-12.3329	6.02672e-35	1.34232e-33	NOT
TMEM255B	112.559	-0.876991	0.0711285	-12.3297	6.27003e-35	1.39474e-33	NOT
SIT1	7.12319	-1.86119	0.150968	-12.3284	6.37292e-35	1.41585e-33	DOWN
TTC3	18654.4	0.552022	0.0447962	12.323	6.81507e-35	1.51217e-33	NOT
PATZ1	3689.69	0.446087	0.0362088	12.3198	7.0833e-35	1.56972e-33	NOT
SLC35A2	723.856	-0.320422	0.0260186	-12.3151	7.51129e-35	1.66247e-33	NOT
RGR	604.097	1.58942	0.129073	12.3141	7.60591e-35	1.68131e-33	UP
AMZ1	608.503	1.16878	0.0949217	12.3131	7.69999e-35	1.69997e-33	UP
NDC1	766.202	-0.513931	0.0417572	-12.3076	8.24495e-35	1.81801e-33	NOT
ANKRA2	692.372	0.346669	0.0281681	12.3072	8.28824e-35	1.82528e-33	NOT
KIAA0895L	2422.66	0.783718	0.0636897	12.3053	8.4863e-35	1.86656e-33	NOT
CLIC6	23.8868	-2.04469	0.166264	-12.2978	9.30281e-35	2.04361e-33	DOWN
VAMP3	3830.8	-0.55556	0.0451764	-12.2976	9.33618e-35	2.04839e-33	NOT
SIPA1L1	3153.81	-0.784595	0.0638129	-12.2952	9.60695e-35	2.10518e-33	NOT
TWIST1	64.3816	-1.43096	0.11639	-12.2946	9.68608e-35	2.11988e-33	DOWN
BTBD19	112.004	-0.952538	0.0774857	-12.2931	9.86869e-35	2.15717e-33	NOT
NKX2-5	21.5727	-3.11781	0.253651	-12.2918	1.0029e-34	2.1895e-33	DOWN
MYZAP	110.086	-1.72452	0.140311	-12.2907	1.01585e-34	2.21503e-33	DOWN
MYT1	2115.06	1.25047	0.101751	12.2895	1.03165e-34	2.24671e-33	UP
ARHGAP15	158.07	-1.08489	0.0883249	-12.2829	1.11885e-34	2.4336e-33	DOWN
DAW1	23.9271	-2.55519	0.208037	-12.2824	1.12645e-34	2.44712e-33	DOWN
TBC1D8B	62.1015	-0.99352	0.0808906	-12.2823	1.12797e-34	2.4474e-33	NOT
ITGA2	446.757	-1.25809	0.102449	-12.2802	1.15754e-34	2.50847e-33	DOWN
NAMPT	4165.44	-1.10505	0.0900244	-12.275	1.23396e-34	2.67079e-33	DOWN
CHST2	1267.27	-0.913141	0.0743929	-12.2746	1.24049e-34	2.68165e-33	NOT
WDR93	29.9211	-1.27819	0.104148	-12.2728	1.26806e-34	2.73788e-33	DOWN
GNLY	67.0978	-1.6307	0.132928	-12.2675	1.35329e-34	2.91834e-33	DOWN
DSCAML1	2618.84	1.04708	0.0853628	12.2663	1.37473e-34	2.96096e-33	UP
ZBED5	1856.95	0.370511	0.0302079	12.2654	1.3898e-34	2.98977e-33	NOT
PLK3	423.248	-0.80513	0.0656511	-12.2638	1.41731e-34	3.04524e-33	NOT
RTP5	1245.49	1.53159	0.124893	12.2632	1.4276e-34	3.0636e-33	UP
SPON2	154.17	-1.6916	0.13816	-12.2437	1.81461e-34	3.88939e-33	DOWN
CD247	31.0314	-1.075	0.0878053	-12.243	1.83125e-34	3.92029e-33	DOWN
FBLN5	784.129	-1.32745	0.108493	-12.2354	2.01231e-34	4.30268e-33	DOWN
MAP3K20	1030.7	-0.895182	0.0731885	-12.2312	2.1183e-34	4.52383e-33	NOT
CFAP157	51.7213	-1.21713	0.0995122	-12.231	2.12389e-34	4.53029e-33	DOWN
HOXC4	73.5817	-1.80973	0.148032	-12.2253	2.27866e-34	4.85453e-33	DOWN
SOX6	4719.95	0.854594	0.0699442	12.2182	2.4844e-34	5.28647e-33	NOT
CYB561	776.421	-0.994212	0.0813885	-12.2156	2.56464e-34	5.45063e-33	NOT
HIVEP3	610.023	-0.805997	0.0659904	-12.2138	2.62186e-34	5.56553e-33	NOT
FGFBP3	1127.53	1.1518	0.0943289	12.2105	2.7315e-34	5.7913e-33	UP
CDC20	271.181	-1.60715	0.131661	-12.2068	2.86065e-34	6.05311e-33	DOWN
TXNDC12	2281.11	-0.47622	0.0390129	-12.2067	2.86185e-34	6.05311e-33	NOT
KCNIP3	3292.88	0.971469	0.0796123	12.2025	3.01411e-34	6.36754e-33	NOT
ULK4	93.3121	-0.768351	0.0629889	-12.1982	3.17784e-34	6.70539e-33	NOT
SLC12A7	932.487	-0.809817	0.0664106	-12.1941	3.3416e-34	7.04252e-33	NOT
AQP1	23869.1	-1.87093	0.153489	-12.1894	3.54105e-34	7.45395e-33	DOWN
CUL7	673.44	-0.75892	0.0622713	-12.1873	3.63163e-34	7.63551e-33	NOT
CRAMP1	1980.84	0.428897	0.0351943	12.1865	3.66617e-34	7.69896e-33	NOT
ETV7	34.8029	-1.52624	0.125243	-12.1863	3.67963e-34	7.71803e-33	DOWN
PODXL2	5463.68	0.709082	0.0581879	12.1861	3.68774e-34	7.72586e-33	NOT
ALG14	357.819	-0.492387	0.0404072	-12.1856	3.70844e-34	7.76002e-33	NOT
FAM222A	2770.5	0.929223	0.0763712	12.1672	4.64783e-34	9.71419e-33	NOT
DGCR2	12499.8	0.537941	0.044215	12.1665	4.68831e-34	9.78719e-33	NOT
SERTAD3	370.096	-0.814488	0.066964	-12.1631	4.88793e-34	1.01919e-32	NOT
RYR3	596.221	-1.69062	0.139043	-12.159	5.14125e-34	1.07074e-32	DOWN
TFRC	2589.37	-0.898651	0.0739102	-12.1587	5.15777e-34	1.07291e-32	NOT
RPUSD4	998.408	0.394785	0.0324714	12.1579	5.205e-34	1.08146e-32	NOT
CASP1	403.732	-1.11102	0.0913832	-12.1578	5.21193e-34	1.08163e-32	DOWN
FYCO1	871.599	-0.594506	0.0489226	-12.152	5.60069e-34	1.16094e-32	NOT
KLHL4	608.483	-1.30764	0.107629	-12.1495	5.7713e-34	1.1949e-32	DOWN
RDH5	170.471	-1.14964	0.0946607	-12.1449	6.10617e-34	1.26275e-32	DOWN
GAPT	73.4345	-1.57238	0.129605	-12.1321	7.13824e-34	1.47446e-32	DOWN
IL20RA	104.032	-1.79967	0.148378	-12.1289	7.42073e-34	1.53101e-32	DOWN
CCNYL1	592.365	-0.470018	0.0387543	-12.1282	7.49149e-34	1.54381e-32	NOT
AP006333.1	1393.51	0.872299	0.0719397	12.1254	7.74621e-34	1.59444e-32	NOT
ZFP62	1065.48	0.373725	0.0308313	12.1216	8.11512e-34	1.66842e-32	NOT
SLC24A3	2628.01	0.798362	0.0658695	12.1204	8.23847e-34	1.69181e-32	NOT
ZMIZ1	11978.2	0.584	0.0481876	12.1193	8.348e-34	1.71231e-32	NOT
RBM47	297.589	-1.24627	0.102835	-12.1191	8.36513e-34	1.71383e-32	DOWN
SLC30A7	592.792	-0.581149	0.0479547	-12.1187	8.4081e-34	1.72064e-32	NOT
SDF4	3758.07	-0.466939	0.0385316	-12.1183	8.44421e-34	1.72602e-32	NOT
IQUB	42.0785	-1.22292	0.100953	-12.1138	8.92551e-34	1.82229e-32	DOWN
TUBGCP2	3179.84	0.405631	0.0334909	12.1117	9.15929e-34	1.86786e-32	NOT
PHF21B	813.349	0.767751	0.063401	12.1094	9.41286e-34	1.91735e-32	NOT
PCOLCE	428.196	-1.34408	0.111008	-12.1079	9.59556e-34	1.95232e-32	DOWN
NUMA1	20576.4	0.461003	0.038082	12.1055	9.87201e-34	2.00625e-32	NOT
ST13	17183.2	0.427855	0.035361	12.0996	1.06085e-33	2.15344e-32	NOT
PROC	14.2101	-1.47882	0.122254	-12.0963	1.10418e-33	2.23883e-32	DOWN
TMEM121B	969.979	0.710302	0.0587236	12.0957	1.11289e-33	2.25389e-32	NOT
ZC2HC1C	103.501	-0.958127	0.0792316	-12.0927	1.15362e-33	2.3337e-32	NOT
CA2	2680.09	-1.1704	0.096796	-12.0914	1.1725e-33	2.36918e-32	DOWN
LRRN1	5509.12	0.895176	0.074037	12.0909	1.17944e-33	2.38047e-32	NOT
ABCC8	1577.25	1.45173	0.12008	12.0897	1.19743e-33	2.41401e-32	UP
C7orf31	153.688	-0.895618	0.0740969	-12.0871	1.23551e-33	2.48795e-32	NOT
ZNF843	298.383	0.582206	0.0481695	12.0866	1.24297e-33	2.50011e-32	NOT
IQCH	66.8754	-0.865866	0.0716556	-12.0837	1.28753e-33	2.58679e-32	NOT
TNFSF13	899.094	-0.789255	0.0653424	-12.0788	1.36783e-33	2.745e-32	NOT
EEF2	99295.5	0.525902	0.0435407	12.0784	1.37351e-33	2.75326e-32	NOT
GPR65	138.716	-1.51446	0.125403	-12.0768	1.40082e-33	2.80483e-32	DOWN
PDK3	148.596	-0.80424	0.0665981	-12.076	1.41387e-33	2.82773e-32	NOT
C2orf50	28.2869	-1.92072	0.159067	-12.0749	1.43256e-33	2.85865e-32	DOWN
ZNF217	540.434	-0.831425	0.0688552	-12.075	1.43197e-33	2.85865e-32	NOT
EVC	259.281	-1.44633	0.119782	-12.0747	1.43742e-33	2.86509e-32	DOWN
KIF9	266.057	-0.746104	0.0617923	-12.0744	1.44219e-33	2.87135e-32	NOT
LHFPL6	2818.83	-0.772952	0.0640434	-12.0692	1.53645e-33	3.05559e-32	NOT
RAB38	16.2696	-1.30848	0.108461	-12.0641	1.63481e-33	3.24753e-32	DOWN
PSD4	453.836	-0.906188	0.0751457	-12.0591	1.7372e-33	3.44705e-32	NOT
HRH1	742.654	-1.03441	0.0858021	-12.0557	1.80885e-33	3.58517e-32	DOWN
LRMDA	124.488	-0.915094	0.0759216	-12.0531	1.86678e-33	3.69586e-32	NOT
ZIC5	155.472	-1.19227	0.0989645	-12.0474	2.00145e-33	3.95802e-32	DOWN
CCDC81	55.5277	-1.13276	0.0940364	-12.046	2.03561e-33	4.02106e-32	DOWN
IRAK2	217.806	-0.975482	0.0809815	-12.0457	2.04242e-33	4.03001e-32	NOT
STAT6	1071.61	-0.73963	0.0614285	-12.0405	2.17613e-33	4.28904e-32	NOT
KLC4	1563.91	0.366412	0.0304381	12.0379	2.24525e-33	4.42034e-32	NOT
APOB	14.3712	-1.86048	0.154558	-12.0374	2.25893e-33	4.44232e-32	DOWN
BATF3	131.028	-1.20488	0.100112	-12.0353	2.3187e-33	4.55478e-32	DOWN
C4orf47	62.4955	-1.31702	0.109463	-12.0316	2.42395e-33	4.75623e-32	DOWN
HPS3	1012.73	-0.522256	0.0434384	-12.0229	2.69335e-33	5.27897e-32	NOT
SCNN1B	24.5371	-2.64178	0.219734	-12.0226	2.70189e-33	5.28982e-32	DOWN
HLA-DRB1	3425.07	-1.55731	0.129566	-12.0194	2.80845e-33	5.49236e-32	DOWN
HOXC8	7.3865	-4.20683	0.350084	-12.0166	2.90521e-33	5.6753e-32	DOWN
HCN3	547.517	0.719773	0.0599034	12.0156	2.94321e-33	5.74316e-32	NOT
SYDE1	735.376	-0.727981	0.0605977	-12.0133	3.02375e-33	5.8938e-32	NOT
F11R	581.751	-0.904328	0.0752983	-12.0099	3.15072e-33	6.13452e-32	NOT
LRP4	12473.4	0.883121	0.0735485	12.0073	3.25205e-33	6.32483e-32	NOT
ITGBL1	65.9583	-1.90422	0.158625	-12.0046	3.36262e-33	6.53267e-32	DOWN
IFITM3	5020.87	-1.10988	0.0924927	-11.9997	3.56613e-33	6.92041e-32	DOWN
FNDC7	15.4798	-1.62432	0.135418	-11.9949	3.78051e-33	7.32837e-32	DOWN
TAF5L	1122.24	0.391385	0.0326496	11.9874	4.13508e-33	8.00689e-32	NOT
AAGAB	1259.16	-0.393857	0.0328599	-11.986	4.20949e-33	8.14204e-32	NOT
RASSF10	25.548	-2.16985	0.181049	-11.9848	4.26655e-33	8.24337e-32	DOWN
PMP22	4748.33	-0.849287	0.0708661	-11.9844	4.28944e-33	8.27852e-32	NOT
FRRS1	17.0216	-1.44045	0.120196	-11.9842	4.30124e-33	8.29223e-32	DOWN
SLC9A1	991.313	-0.718687	0.0600004	-11.978	4.63208e-33	8.92029e-32	NOT
KDELR1	3128.48	-0.556227	0.0464534	-11.9739	4.8701e-33	9.36843e-32	NOT
DEPDC1	75.8141	-1.74961	0.146122	-11.9736	4.88554e-33	9.3879e-32	DOWN
EFS	4269.47	0.728606	0.0608889	11.9662	5.34437e-33	1.02584e-31	NOT
DEPP1	1628.78	-1.20616	0.100802	-11.9657	5.37272e-33	1.03016e-31	DOWN
B9D2	154.589	-0.776627	0.0649066	-11.9653	5.40062e-33	1.03439e-31	NOT
MYOD1	32.4459	2.65486	0.221888	11.9649	5.42883e-33	1.03866e-31	UP
FZD1	699.623	-0.781098	0.0652979	-11.9621	5.61534e-33	1.07318e-31	NOT
SF1	10221.9	0.273707	0.0228859	11.9596	5.78153e-33	1.10375e-31	NOT
HLA-DRA	11151.1	-1.5013	0.125533	-11.9594	5.79794e-33	1.10568e-31	DOWN
CAPN5	2559.4	-0.933701	0.0780741	-11.9592	5.81514e-33	1.10777e-31	NOT
DGKK	277.615	2.03281	0.17	11.9578	5.91384e-33	1.12535e-31	UP
HNRNPA1	40189.7	0.466762	0.0390387	11.9564	6.01142e-33	1.14269e-31	NOT
NDE1	932.695	-0.7043	0.0589081	-11.9559	6.04692e-33	1.1482e-31	NOT
STIL	163.368	-0.977268	0.081751	-11.9542	6.17263e-33	1.17081e-31	NOT
PAPPA2	105.74	-1.24496	0.104201	-11.9477	6.67809e-33	1.26532e-31	DOWN
FAH	508.707	-0.816785	0.0683696	-11.9466	6.76338e-33	1.28011e-31	NOT
ANTXR2	583.911	-0.888213	0.0743592	-11.9449	6.9025e-33	1.30504e-31	NOT
VIPAS39	993.489	0.366703	0.0307038	11.9432	7.04196e-33	1.32998e-31	NOT
LIPC	31.0752	-1.13549	0.0951068	-11.9391	7.40636e-33	1.39731e-31	DOWN
ARSJ	158.885	-1.49245	0.125063	-11.9336	7.91209e-33	1.49112e-31	DOWN
C11orf21	18.3926	-1.3499	0.113166	-11.9285	8.40334e-33	1.58202e-31	DOWN
VAX2	371.456	1.08526	0.0909909	11.9271	8.5509e-33	1.60808e-31	UP
TMEM217	27.102	-0.887779	0.0744566	-11.9234	8.93396e-33	1.67833e-31	NOT
PLAC8	48.9786	-1.79668	0.150726	-11.9202	9.29356e-33	1.74402e-31	DOWN
PIH1D2	73.8041	-0.829316	0.0695834	-11.9183	9.50164e-33	1.78118e-31	NOT
MBD2	1238.24	-0.345069	0.028961	-11.915	9.89185e-33	1.85236e-31	NOT
CD8A	54.3089	-1.40243	0.117718	-11.9134	1.00728e-32	1.88424e-31	DOWN
ZBTB42	171.799	-1.07369	0.090162	-11.9085	1.06911e-32	1.99779e-31	DOWN
IGBP1	2482.11	0.461051	0.0387175	11.9081	1.07449e-32	2.00571e-31	NOT
TIAL1	2989.8	0.381118	0.0320116	11.9056	1.10606e-32	2.06246e-31	NOT
OLFML3	1326.1	-1.01153	0.0849692	-11.9047	1.11916e-32	2.08469e-31	DOWN
HDC	8.56952	-2.85425	0.239811	-11.9021	1.15421e-32	2.14772e-31	DOWN
CLEC17A	36.8263	-1.80191	0.15143	-11.8993	1.19366e-32	2.21876e-31	DOWN
SPINT1	61.922	-1.05215	0.0884543	-11.8948	1.25886e-32	2.3375e-31	DOWN
MRPL30	1343.2	0.322688	0.0271297	11.8943	1.26752e-32	2.35112e-31	NOT
PDLIM1	340.294	-1.51028	0.127017	-11.8904	1.32772e-32	2.46019e-31	DOWN
SOCS3	926.635	-1.8557	0.156083	-11.8892	1.34691e-32	2.49313e-31	DOWN
TTC7A	1405.7	-0.550214	0.0462994	-11.8838	1.43626e-32	2.65573e-31	NOT
GCNT1	102.928	-1.09001	0.091744	-11.881	1.48523e-32	2.7434e-31	DOWN
DES	82.1825	-2.40903	0.202783	-11.8799	1.50596e-32	2.77878e-31	DOWN
ARSD	632.897	-1.054	0.0888617	-11.8612	1.8837e-32	3.47215e-31	DOWN
C16orf89	391.18	-1.3409	0.113059	-11.8603	1.90384e-32	3.5056e-31	DOWN
SLC17A8	340.748	2.34377	0.197617	11.8601	1.90639e-32	3.50664e-31	UP
PTGR1	572.288	-0.744707	0.0627912	-11.8601	1.90842e-32	3.50673e-31	NOT
CTSZ	2645.93	-0.904376	0.0762603	-11.8591	1.93122e-32	3.54493e-31	NOT
HPS4	2443.21	0.339109	0.0285981	11.8578	1.96174e-32	3.59719e-31	NOT
PRELID2	19.4714	-0.938255	0.0791321	-11.8568	1.98378e-32	3.63007e-31	NOT
NFE2L3	203.813	-0.869273	0.0733138	-11.8569	1.98204e-32	3.63007e-31	NOT
CD3E	44.6309	-1.72231	0.145281	-11.855	2.02659e-32	3.70456e-31	DOWN
RASSF8	1424.69	-0.700668	0.0591056	-11.8545	2.0392e-32	3.72376e-31	NOT
COL1A1	1608.95	-1.95286	0.164841	-11.8469	2.23211e-32	4.07181e-31	DOWN
FES	343.944	-0.790361	0.0667306	-11.8441	2.30982e-32	4.20923e-31	NOT
ARL4C	1987.05	-1.15885	0.0978731	-11.8404	2.41429e-32	4.39505e-31	DOWN
SERPINE1	1328.09	-1.96125	0.165651	-11.8397	2.4345e-32	4.42728e-31	DOWN
CCNB1	450.326	-1.04683	0.0884253	-11.8386	2.4649e-32	4.47794e-31	DOWN
SLC10A3	363.82	-0.457902	0.0386863	-11.8363	2.53457e-32	4.59978e-31	NOT
RILPL2	571.127	-0.560837	0.0473843	-11.8359	2.54494e-32	4.61386e-31	NOT
HEY1	7814.64	0.708679	0.0598921	11.8326	2.6483e-32	4.7963e-31	NOT
SMC4	960.407	-0.990684	0.0837317	-11.8317	2.67823e-32	4.84554e-31	NOT
CEACAM1	13.2549	-1.23006	0.103978	-11.83	2.73062e-32	4.93527e-31	DOWN
DIAPH3	118.414	-1.00419	0.0848906	-11.8292	2.75804e-32	4.97972e-31	DOWN
PIK3CD	518.705	-0.8023	0.0678498	-11.8247	2.91108e-32	5.25065e-31	NOT
ICAM3	134.089	-0.841438	0.0711643	-11.8239	2.93803e-32	5.29385e-31	NOT
CCDC96	153.814	-0.825176	0.0698511	-11.8134	3.32982e-32	5.99367e-31	NOT
ABHD15	385.224	-0.603034	0.0510488	-11.8129	3.34833e-32	6.02085e-31	NOT
CFAP65	46.5863	-1.55479	0.131656	-11.8095	3.48655e-32	6.26301e-31	DOWN
ADPRS	1266.8	-0.497806	0.042158	-11.8081	3.54458e-32	6.36076e-31	NOT
BTN2A2	451.647	-0.79592	0.0674136	-11.8065	3.61163e-32	6.4745e-31	NOT
SPAG4	29.7922	-1.30299	0.110453	-11.7968	4.05241e-32	7.25732e-31	DOWN
TMEM150C	735.758	-0.985398	0.0835365	-11.796	4.09244e-32	7.32156e-31	NOT
CENPE	176.499	-1.44636	0.122649	-11.7927	4.25692e-32	7.60811e-31	DOWN
CYB5R1	1670.8	-0.67922	0.0576286	-11.7862	4.60035e-32	8.21359e-31	NOT
SHISAL2B	36.1191	2.80233	0.237814	11.7837	4.73649e-32	8.4481e-31	UP
PTPN14	722.089	-0.804322	0.0682672	-11.782	4.83512e-32	8.61531e-31	NOT
ACADM	1992.52	-0.471629	0.0400349	-11.7804	4.92321e-32	8.76341e-31	NOT
RXRB	2889.16	0.286288	0.0243038	11.7795	4.97654e-32	8.84941e-31	NOT
APOC4-APOC2	908.881	-1.27602	0.108366	-11.7751	5.24421e-32	9.31601e-31	DOWN
GID8	3649.06	0.26413	0.0224314	11.775	5.25368e-32	9.32343e-31	NOT
MYADM	1425.86	-0.800671	0.0680108	-11.7727	5.397e-32	9.56814e-31	NOT
TRAPPC3	1778.61	-0.459236	0.0390274	-11.767	5.7726e-32	1.02192e-30	NOT
CPNE8	202.088	-1.29121	0.109732	-11.767	5.7758e-32	1.02192e-30	DOWN
APOL4	446.93	-1.80848	0.153704	-11.766	5.84378e-32	1.03291e-30	DOWN
IL13RA1	2351.98	-0.872936	0.074192	-11.7659	5.84998e-32	1.03297e-30	NOT
EHMT2	5327.8	0.387439	0.0329372	11.763	6.05748e-32	1.06854e-30	NOT
KMT5B	2676.21	0.334005	0.028404	11.7591	6.34071e-32	1.11738e-30	NOT
CERS2	4333.99	-0.532612	0.0453074	-11.7555	6.61482e-32	1.16452e-30	NOT
UGP2	2797.86	-0.625801	0.0532565	-11.7507	7.00435e-32	1.23187e-30	NOT
ITPKC	894.933	-0.767759	0.0653435	-11.7496	7.09699e-32	1.24692e-30	NOT
TIFA	140.796	-0.861866	0.0733607	-11.7483	7.2028e-32	1.26425e-30	NOT
C3	21112.3	-1.30765	0.111326	-11.7461	7.39325e-32	1.29639e-30	DOWN
PTCRA	11.7863	-1.85024	0.157545	-11.7442	7.56753e-32	1.32563e-30	DOWN
OSBPL10	202.49	-1.18064	0.100548	-11.742	7.75931e-32	1.35788e-30	DOWN
ISL2	14.7423	-2.2452	0.191244	-11.74	7.95068e-32	1.38999e-30	DOWN
NHLH2	47.5702	-1.71346	0.14597	-11.7385	8.09355e-32	1.41357e-30	DOWN
FHDC1	830.519	1.23269	0.105031	11.7364	8.28996e-32	1.44644e-30	UP
C6	13.6759	-2.43325	0.207333	-11.7359	8.33861e-32	1.45349e-30	DOWN
CBLN3	51.9716	-1.2685	0.108101	-11.7344	8.49213e-32	1.47879e-30	DOWN
SIX3	9.69288	-2.22483	0.189609	-11.7338	8.55161e-32	1.48768e-30	DOWN
MRPL45	1393.71	0.39234	0.0334456	11.7307	8.87112e-32	1.54174e-30	NOT
SPIN3	241.971	0.571722	0.0487451	11.7288	9.07348e-32	1.57536e-30	NOT
SLC49A3	88.458	-0.90166	0.0768999	-11.7251	9.47816e-32	1.644e-30	NOT
PROM1	499.219	-1.06787	0.0910785	-11.7247	9.52664e-32	1.65079e-30	DOWN
FBXO25	1761.56	0.363286	0.0309921	11.7219	9.84341e-32	1.704e-30	NOT
CNOT11	1004.23	-0.251824	0.0214882	-11.7192	1.01642e-31	1.75781e-30	NOT
SFXN1	3169.08	0.362735	0.030958	11.717	1.04262e-31	1.80135e-30	NOT
SYTL3	152.381	-0.93241	0.0795942	-11.7146	1.07352e-31	1.85292e-30	NOT
RER1	3896.34	-0.340351	0.0290651	-11.71	1.13308e-31	1.95382e-30	NOT
KCNK3	882.581	1.50632	0.128662	11.7076	1.16549e-31	2.00773e-30	UP
AHR	665.157	-1.09666	0.0936919	-11.7049	1.20256e-31	2.06958e-30	DOWN
SLC2A9	75.3902	-0.871624	0.0744883	-11.7015	1.25227e-31	2.15302e-30	NOT
TOE1	392.27	-0.380962	0.0325682	-11.6973	1.31503e-31	2.25872e-30	NOT
TMEM97	1575.75	0.816242	0.069782	11.697	1.32e-31	2.26505e-30	NOT
PPIC	247.661	-1.04871	0.0896625	-11.6962	1.33293e-31	2.28502e-30	DOWN
ADGB	3.18694	-2.81704	0.240868	-11.6954	1.34579e-31	2.30482e-30	DOWN
NEU4	2877.12	1.21339	0.103776	11.6923	1.39499e-31	2.38677e-30	UP
ARHGAP18	450.134	-0.956062	0.0817747	-11.6914	1.41016e-31	2.4104e-30	NOT
MYO5C	383.302	-1.14092	0.097597	-11.6901	1.43264e-31	2.44645e-30	DOWN
MGST2	445.725	-0.681518	0.0583502	-11.6798	1.61721e-31	2.75895e-30	NOT
KYNU	66.7681	-1.17949	0.100991	-11.6792	1.62798e-31	2.77464e-30	DOWN
RHOQ	2799.61	-0.512893	0.0439221	-11.6773	1.66425e-31	2.83372e-30	NOT
IL15	30.2854	-1.27619	0.109295	-11.6765	1.68002e-31	2.85781e-30	DOWN
H2BC12	101.113	-0.891276	0.0763769	-11.6694	1.82617e-31	3.10344e-30	NOT
WEE1	674.093	-1.11675	0.0957126	-11.6677	1.86381e-31	3.16436e-30	DOWN
DNAJC8	3956.06	-0.404028	0.0346307	-11.6668	1.88411e-31	3.19573e-30	NOT
TRNAU1AP	511.36	-0.454024	0.0389209	-11.6653	1.917e-31	3.2484e-30	NOT
MMP11	55.4591	-1.27337	0.109169	-11.6641	1.94349e-31	3.29013e-30	DOWN
NTNG1	273.824	-1.31202	0.112491	-11.6633	1.96298e-31	3.31994e-30	DOWN
LHX5	167.176	2.50437	0.214851	11.6563	2.13104e-31	3.60073e-30	UP
LRATD2	5333.15	0.962269	0.0825661	11.6545	2.17584e-31	3.6729e-30	NOT
FCGR2A	1183.39	-1.15636	0.0992904	-11.6463	2.39648e-31	4.04148e-30	DOWN
TCTN2	613.088	-0.677013	0.058151	-11.6423	2.51058e-31	4.22986e-30	NOT
PDGFRL	69.6463	-1.16936	0.100481	-11.6376	2.65345e-31	4.4663e-30	DOWN
ITGA3	1603.23	-1.09785	0.0943387	-11.6373	2.66258e-31	4.47741e-30	DOWN
SCEL	9.62803	1.64114	0.141045	11.6355	2.71881e-31	4.56761e-30	UP
KIF2C	283.089	-1.46729	0.126182	-11.6284	2.95737e-31	4.96366e-30	DOWN
SLIT1	10480.5	1.13927	0.0979843	11.6271	3.00124e-31	5.03251e-30	UP
PCED1B	136.614	-0.984936	0.0847423	-11.6227	3.15915e-31	5.29226e-30	NOT
CA13	133.21	-0.819971	0.0705561	-11.6215	3.20304e-31	5.36069e-30	NOT
MYOF	1012.27	-1.08122	0.0930787	-11.6162	3.40967e-31	5.7005e-30	DOWN
FXYD1	918.11	-1.67937	0.144572	-11.6161	3.41254e-31	5.7005e-30	DOWN
SH3GLB1	4482.19	-0.4806	0.0413784	-11.6148	3.46725e-31	5.78641e-30	NOT
HOPX	3285.96	-1.28813	0.110926	-11.6125	3.55978e-31	5.9352e-30	DOWN
OPN3	305.253	-0.87994	0.0757942	-11.6096	3.68333e-31	6.1354e-30	NOT
TEX26	50.4214	-2.066	0.177991	-11.6073	3.78252e-31	6.29468e-30	DOWN
EDC3	1703.16	0.331248	0.0285448	11.6045	3.90984e-31	6.50042e-30	NOT
HAMP	188.965	-1.76174	0.151819	-11.6042	3.92531e-31	6.52001e-30	DOWN
CD7	36.5243	-1.22158	0.10528	-11.6031	3.97271e-31	6.59253e-30	DOWN
CPA4	13.3252	-1.69795	0.14635	-11.602	4.02696e-31	6.67628e-30	DOWN
AK4	2492.82	-0.9872	0.085099	-11.6006	4.0914e-31	6.77674e-30	NOT
PSTPIP1	486.797	1.06728	0.0920154	11.5989	4.17181e-31	6.90345e-30	UP
TAB1	2562.68	0.32924	0.0283884	11.5977	4.23303e-31	6.99819e-30	NOT
ZNF436	1352.9	-0.6526	0.056303	-11.5909	4.58514e-31	7.5732e-30	NOT
KCNIP2	2464.66	1.43369	0.123743	11.5861	4.8498e-31	8.00284e-30	UP
STPG1	240.635	-1.30405	0.112592	-11.5821	5.07794e-31	8.37148e-30	DOWN
RCAN1	3889.42	-0.737916	0.0637152	-11.5815	5.11569e-31	8.42584e-30	NOT
TMTC2	1155.98	-0.998891	0.0862941	-11.5754	5.49003e-31	9.03396e-30	NOT
CDCA8	177.097	-1.37514	0.118881	-11.5673	6.03352e-31	9.91904e-30	DOWN
PPM1J	73.6286	-1.15298	0.0997115	-11.5632	6.33391e-31	1.04032e-29	DOWN
IFT122	1233.9	-0.456272	0.0394867	-11.5551	6.95766e-31	1.141e-29	NOT
CYTL1	185.733	-1.21122	0.104821	-11.5551	6.95985e-31	1.141e-29	DOWN
SLC2A4RG	710.617	-0.704996	0.0610217	-11.5532	7.11177e-31	1.16483e-29	NOT
C10orf55	8.7399	-1.60012	0.138598	-11.5451	7.81415e-31	1.27868e-29	DOWN
C6orf118	53.09	-1.56216	0.135343	-11.5422	8.08178e-31	1.32125e-29	DOWN
STBD1	103.213	-0.927566	0.0803916	-11.5381	8.47836e-31	1.3848e-29	NOT
CBR1	2887.68	-1.22715	0.10638	-11.5356	8.72516e-31	1.42379e-29	DOWN
RNF112	2075.51	0.71446	0.0619364	11.5354	8.74967e-31	1.42647e-29	NOT
MFSD14A	1493.92	-0.431306	0.0374206	-11.5259	9.76963e-31	1.59129e-29	NOT
HLA-DPB1	3216.43	-1.41843	0.123084	-11.5241	9.97496e-31	1.62323e-29	DOWN
CECR2	1331.18	0.681151	0.0591167	11.5221	1.02043e-30	1.65903e-29	NOT
OAS2	765.295	-1.34128	0.116413	-11.5218	1.02454e-30	1.66416e-29	DOWN
FAM76A	480.198	-0.491578	0.0426738	-11.5194	1.05306e-30	1.70893e-29	NOT
BCL7A	2682.56	0.673388	0.0585258	11.5058	1.23313e-30	1.99931e-29	NOT
TRAF3IP3	125.723	-1.04113	0.0905087	-11.503	1.2734e-30	2.0627e-29	DOWN
DDX42	6821.25	0.244434	0.0212527	11.5013	1.29905e-30	2.10232e-29	NOT
GPBP1L1	2311.35	-0.440033	0.0382644	-11.4998	1.32222e-30	2.13786e-29	NOT
TMEM35B	302.204	-0.610055	0.0530538	-11.4988	1.3375e-30	2.16058e-29	NOT
ZNF276	2051.94	0.552472	0.0480838	11.4898	1.48477e-30	2.39628e-29	NOT
TMEM221	117.026	-1.19521	0.10408	-11.4836	1.59488e-30	2.57048e-29	DOWN
COL9A3	1124.87	-1.5393	0.134044	-11.4836	1.59562e-30	2.57048e-29	DOWN
HSD3B7	334.498	-0.849218	0.073962	-11.4818	1.62829e-30	2.62072e-29	NOT
HSPA6	276.227	-1.71231	0.149157	-11.4799	1.66549e-30	2.67815e-29	DOWN
CD74	34398.4	-1.30358	0.113558	-11.4794	1.67396e-30	2.68932e-29	DOWN
PLOD1	3412.91	-0.603522	0.052602	-11.4734	1.79517e-30	2.88143e-29	NOT
PAFAH2	481.2	-0.371589	0.0323894	-11.4726	1.81215e-30	2.90603e-29	NOT
SH3BGR	572.045	-0.81103	0.0706988	-11.4716	1.83204e-30	2.93526e-29	NOT
SMOC1	27161.8	1.20496	0.105056	11.4697	1.87315e-30	2.99841e-29	UP
DENND3	1402.75	-0.783003	0.06832	-11.4608	2.07537e-30	3.31909e-29	NOT
FAM155A	1630.79	1.06803	0.093198	11.4598	2.10113e-30	3.35724e-29	UP
COL12A1	413.583	-1.38142	0.120551	-11.4593	2.1129e-30	3.37298e-29	DOWN
NEXN	194.652	-0.998327	0.0871237	-11.4587	2.12615e-30	3.39107e-29	NOT
ESM1	69.1173	-2.3868	0.208348	-11.4559	2.19773e-30	3.50208e-29	DOWN
RMND5B	2124.06	0.30355	0.0265023	11.4537	2.25352e-30	3.58773e-29	NOT
CXXC4	1609.81	0.735747	0.0642419	11.4528	2.27773e-30	3.62301e-29	NOT
DYNLT3	711.339	-1.09645	0.0957501	-11.4512	2.32005e-30	3.687e-29	DOWN
MNS1	253.538	-0.798039	0.0696957	-11.4503	2.34261e-30	3.7195e-29	NOT
CD40	168.064	-0.844707	0.0737822	-11.4486	2.3884e-30	3.7888e-29	NOT
CACNG4	7704.98	1.09242	0.0954587	11.4439	2.52184e-30	3.99688e-29	UP
SLC13A3	344.942	-1.18997	0.104006	-11.4413	2.59934e-30	4.11602e-29	DOWN
VWA1	1907.08	-1.10498	0.0965853	-11.4405	2.62477e-30	4.15256e-29	DOWN
MAP2K3	617.498	-0.66278	0.0579337	-11.4403	2.62943e-30	4.15619e-29	NOT
S100A10	2684.61	-1.24668	0.108978	-11.4397	2.64674e-30	4.17982e-29	DOWN
RASSF5	383.894	-0.904432	0.0790938	-11.4349	2.79749e-30	4.41272e-29	NOT
WNT7B	1071.4	1.44404	0.126284	11.4349	2.79922e-30	4.41272e-29	UP
LSM10	930.277	-0.490474	0.0428966	-11.4339	2.83195e-30	4.46032e-29	NOT
RPS6KA1	974.647	-0.92155	0.0806034	-11.4332	2.85548e-30	4.49336e-29	NOT
RBPMS	361.119	-1.00267	0.0877009	-11.4329	2.86545e-30	4.50504e-29	DOWN
ALOX5	496.703	-1.08636	0.0950523	-11.429	2.99459e-30	4.70388e-29	DOWN
GFRA1	2385.89	1.32752	0.116218	11.4227	3.22082e-30	5.05475e-29	UP
ADGRE2	153.367	-1.31383	0.115022	-11.4224	3.23086e-30	5.06599e-29	DOWN
LENG9	53.4033	-0.940048	0.0823689	-11.4127	3.61517e-30	5.66355e-29	NOT
APC2	17926.4	0.553377	0.048502	11.4094	3.75471e-30	5.87694e-29	NOT
PLB1	188.18	-0.879705	0.0771052	-11.4092	3.76357e-30	5.88558e-29	NOT
ARMCX4	1482.72	0.519365	0.0455501	11.4021	4.08316e-30	6.37971e-29	NOT
AGTRAP	940.131	-0.762534	0.0668854	-11.4006	4.15224e-30	6.4819e-29	NOT
MYO5B	204.792	-1.27527	0.111896	-11.3969	4.33194e-30	6.75644e-29	DOWN
LCK	25.5054	-1.45148	0.127375	-11.3954	4.40857e-30	6.86989e-29	DOWN
HOXB8	4.94892	-4.511	0.396098	-11.3886	4.76584e-30	7.42007e-29	DOWN
IFI44	687.781	-1.02968	0.0904154	-11.3883	4.78144e-30	7.4378e-29	DOWN
HOXB5	4.55034	-3.17926	0.279175	-11.3881	4.79593e-30	7.45377e-29	DOWN
SLC35G2	434.959	-0.913122	0.0801858	-11.3876	4.82216e-30	7.48794e-29	NOT
ZNF600	66.877	-0.738965	0.0649052	-11.3853	4.95035e-30	7.68023e-29	NOT
LAMA2	850.902	-1.0866	0.0954524	-11.3837	5.04384e-30	7.81839e-29	DOWN
TMEM69	749.544	-0.397241	0.034896	-11.3835	5.05035e-30	7.82161e-29	NOT
VPS51	6368.88	0.500499	0.0439675	11.3834	5.06e-30	7.82969e-29	NOT
UPK2	44.4611	1.0469	0.0919693	11.3831	5.07613e-30	7.84776e-29	UP
HDHD5	1953.03	0.458714	0.0403108	11.3794	5.29456e-30	8.17828e-29	NOT
NME8	3.51343	-1.71887	0.151108	-11.3751	5.56335e-30	8.58596e-29	DOWN
NEK11	738.119	-0.817588	0.07189	-11.3728	5.71552e-30	8.8131e-29	NOT
FUCA1	656.838	-0.688123	0.0605182	-11.3705	5.86387e-30	9.03394e-29	NOT
MRPL10	1954.47	0.300638	0.026447	11.3676	6.06384e-30	9.33387e-29	NOT
CNPY1	31.5462	-1.57592	0.138658	-11.3655	6.20857e-30	9.54831e-29	DOWN
HS6ST1	4197.38	-0.536363	0.0472031	-11.3629	6.40121e-30	9.83601e-29	NOT
ACSL1	1832.74	-0.793033	0.069807	-11.3604	6.58747e-30	1.01134e-28	NOT
ZNRF2	355.761	-0.569154	0.0501106	-11.3579	6.77154e-30	1.0387e-28	NOT
EBF3	16.1203	-1.62799	0.143351	-11.3567	6.87235e-30	1.05324e-28	DOWN
CCL5	109.316	-1.50082	0.132163	-11.3558	6.93779e-30	1.06235e-28	DOWN
SCN3A	3833.18	1.05222	0.0926769	11.3536	7.11393e-30	1.08838e-28	UP
LRRC66	34.3238	-1.1858	0.104445	-11.3534	7.13722e-30	1.09099e-28	DOWN
TMEM100	3910.2	1.22754	0.108133	11.3521	7.24031e-30	1.10579e-28	UP
BCCIP	2133.14	0.407047	0.0358572	11.3519	7.25816e-30	1.10756e-28	NOT
PROSER3	273.877	-0.686725	0.0605103	-11.3489	7.51183e-30	1.14528e-28	NOT
TUBB4B	6820.21	-0.593481	0.0522953	-11.3486	7.5332e-30	1.14754e-28	NOT
CPXM2	182.817	-1.6318	0.143825	-11.3458	7.78225e-30	1.18446e-28	DOWN
TMEM53	400.323	-0.458363	0.0404043	-11.3444	7.9072e-30	1.20244e-28	NOT
RSPH9	49.3989	-0.93122	0.0820994	-11.3426	8.07179e-30	1.22641e-28	NOT
METTL24	10.8953	-1.56463	0.137999	-11.338	8.50694e-30	1.29141e-28	DOWN
FN1	16274.6	-1.14826	0.101277	-11.3379	8.51913e-30	1.29215e-28	DOWN
SLC44A3	346.913	-0.989064	0.0872761	-11.3326	9.04839e-30	1.37125e-28	NOT
GGA1	3224.22	0.370285	0.0326768	11.3318	9.13549e-30	1.38326e-28	NOT
PSME3IP1	5943.64	0.298131	0.0263127	11.3303	9.28726e-30	1.40504e-28	NOT
SH2D2A	14.5512	-1.37992	0.121866	-11.3233	1.00625e-29	1.52102e-28	DOWN
CD69	74.7561	-1.47617	0.130407	-11.3197	1.04806e-29	1.58286e-28	DOWN
MYO1G	81.2009	-1.27813	0.112946	-11.3163	1.08976e-29	1.64442e-28	DOWN
LAMB2	6221.02	-0.682019	0.0602896	-11.3124	1.13968e-29	1.71829e-28	NOT
CNIH4	946.972	-0.297607	0.0263313	-11.3024	1.27695e-29	1.9236e-28	NOT
FCHSD1	300.047	-0.843182	0.0746081	-11.3015	1.29028e-29	1.94202e-28	NOT
ACADL	45.4205	-1.48264	0.131204	-11.3003	1.30758e-29	1.96639e-28	DOWN
ATF7IP2	81.8639	-0.905109	0.0801084	-11.2986	1.33397e-29	2.00436e-28	NOT
MLLT6	8439.79	0.336611	0.0297955	11.2974	1.35183e-29	2.02947e-28	NOT
NFATC1	467.53	-0.964349	0.0853698	-11.2961	1.37123e-29	2.05685e-28	NOT
TRIM38	325.011	-0.806822	0.0714421	-11.2934	1.41503e-29	2.12074e-28	NOT
IL1R1	487.215	-1.39712	0.123732	-11.2915	1.44524e-29	2.16418e-28	DOWN
CYP2S1	55.2456	-0.91935	0.0814266	-11.2905	1.46154e-29	2.18673e-28	NOT
TLR3	334.31	-0.889446	0.0788331	-11.2826	1.59874e-29	2.38999e-28	NOT
CD3D	13.2093	-1.8203	0.161338	-11.2825	1.60088e-29	2.39116e-28	DOWN
SELENBP1	887.875	-1.16234	0.103062	-11.278	1.68529e-29	2.5151e-28	DOWN
NCF1	176.375	-1.09782	0.0973489	-11.2772	1.70103e-29	2.53644e-28	DOWN
TRPV2	269.826	-0.735269	0.0652048	-11.2763	1.71823e-29	2.55993e-28	NOT
INMT	90.1816	-1.72657	0.153143	-11.2743	1.75844e-29	2.61762e-28	DOWN
MICOS10	1497.56	-0.485585	0.0430907	-11.2689	1.86886e-29	2.77965e-28	NOT
PGM5	504.375	-0.91425	0.0811428	-11.2672	1.90595e-29	2.83244e-28	NOT
SLC39A1	3204.46	-0.452571	0.0401776	-11.2642	1.97027e-29	2.92555e-28	NOT
LAMB1	1297.21	-1.29645	0.115153	-11.2585	2.10348e-29	3.12073e-28	DOWN
TMEM234	298.946	-0.539368	0.0479128	-11.2573	2.13234e-29	3.16088e-28	NOT
TEAD4	148.121	-1.34135	0.119155	-11.2572	2.13495e-29	3.16209e-28	DOWN
YIPF6	3630.97	0.357671	0.0317761	11.256	2.16442e-29	3.20305e-28	NOT
C2	612.032	-1.24667	0.110776	-11.254	2.21441e-29	3.27428e-28	DOWN
BEST4	24.7962	-1.33291	0.118469	-11.2511	2.28665e-29	3.37826e-28	DOWN
SAMD15	59.8386	-0.926625	0.0823652	-11.2502	2.31076e-29	3.41102e-28	NOT
TM2D1	804.927	-0.405317	0.0360369	-11.2473	2.38829e-29	3.52253e-28	NOT
IMPDH2	6275.67	0.612391	0.0544532	11.2462	2.41809e-29	3.56351e-28	NOT
RNF19B	858.215	-0.519524	0.0461973	-11.2458	2.43013e-29	3.57826e-28	NOT
DKKL1	6.85854	-1.5712	0.139793	-11.2394	2.61041e-29	3.84051e-28	DOWN
GALNT4	230.221	-1.02772	0.0914944	-11.2326	2.81914e-29	4.14413e-28	DOWN
TRPC3	145.634	1.06126	0.0944931	11.2311	2.86962e-29	4.21483e-28	UP
NR1I2	5.95723	-1.16241	0.103529	-11.2279	2.9761e-29	4.36759e-28	DOWN
ARNTL2	253.195	-0.960847	0.085588	-11.2264	3.02495e-29	4.43558e-28	NOT
GAREM2	3886.15	0.759922	0.0677021	11.2245	3.09158e-29	4.52953e-28	NOT
PDIA4	3814.03	-0.645256	0.0575044	-11.221	3.21681e-29	4.70908e-28	NOT
RHOC	7593.36	-0.720249	0.0642063	-11.2177	3.33734e-29	4.88149e-28	NOT
CD3G	8.56373	-1.72956	0.154206	-11.2159	3.40715e-29	4.97946e-28	DOWN
BUB3	2738.43	0.364387	0.0324892	11.2156	3.41842e-29	4.9918e-28	NOT
CD248	292.355	-1.38172	0.123224	-11.2131	3.51581e-29	5.12553e-28	DOWN
FAM83D	105.193	-1.32004	0.117722	-11.2132	3.5142e-29	5.12553e-28	DOWN
LDLRAD2	23.8221	-1.67241	0.149161	-11.2121	3.5568e-29	5.18101e-28	DOWN
MAGOH	561.523	-0.473426	0.0422378	-11.2086	3.70098e-29	5.38657e-28	NOT
TWF2	1454.67	-0.47752	0.0426076	-11.2074	3.75042e-29	5.45403e-28	NOT
SEC24C	4620	0.369089	0.0329331	11.2072	3.75765e-29	5.46005e-28	NOT
CAPN12	4.56051	-1.70873	0.152594	-11.1979	4.17601e-29	6.06295e-28	DOWN
UBASH3A	4.14361	-1.89703	0.169415	-11.1975	4.19301e-29	6.08263e-28	DOWN
HLA-DMA	1488.38	-1.12544	0.100581	-11.1893	4.59816e-29	6.66488e-28	DOWN
CATIP	21.8369	-1.71249	0.153088	-11.1863	4.75968e-29	6.89332e-28	DOWN
RIBC1	126.228	-1.14961	0.102782	-11.1849	4.83188e-29	6.99215e-28	DOWN
DNAH5	156.081	-1.30244	0.116457	-11.1839	4.88774e-29	7.06719e-28	DOWN
ADAMTS7	157.751	-1.26107	0.112797	-11.18	5.10989e-29	7.38235e-28	DOWN
IRX5	38.7114	-2.08998	0.186942	-11.1798	5.11922e-29	7.38977e-28	DOWN
HSPB1	5591.48	-1.10132	0.0985182	-11.1788	5.17752e-29	7.46783e-28	DOWN
TPM4	5780.64	-0.574956	0.0514405	-11.1771	5.27857e-29	7.60736e-28	NOT
BOLA3	311.643	-0.44784	0.0400694	-11.1766	5.30774e-29	7.64315e-28	NOT
MTTP	183.458	-1.26874	0.113551	-11.1733	5.50971e-29	7.92751e-28	DOWN
ELF4	187.308	-0.988618	0.0885453	-11.1651	6.04116e-29	8.68509e-28	NOT
LITAF	3077.55	-0.777403	0.0696422	-11.1628	6.19963e-29	8.90566e-28	NOT
SH3KBP1	1969.54	-0.464467	0.0416093	-11.1626	6.21789e-29	8.92462e-28	NOT
AP1S2	2368.19	-0.559112	0.0500891	-11.1624	6.23173e-29	8.93722e-28	NOT
SH2D1A	8.64075	-1.41937	0.127165	-11.1617	6.28132e-29	9.00101e-28	DOWN
TMED5	2764.13	-0.522741	0.0468486	-11.1581	6.53744e-29	9.36042e-28	NOT
AK2	2537.4	-0.525523	0.0471021	-11.1571	6.6101e-29	9.45679e-28	NOT
CFAP53	95.6807	-1.00589	0.0901584	-11.1569	6.62456e-29	9.46979e-28	DOWN
RNLS	80.0856	-0.823155	0.073782	-11.1566	6.64964e-29	9.49127e-28	NOT
PHLDA2	16.4194	-1.72352	0.154485	-11.1566	6.65035e-29	9.49127e-28	DOWN
KIF18A	68.7247	-1.31537	0.117914	-11.1553	6.74317e-29	9.60866e-28	DOWN
TSHZ2	283.006	-1.26445	0.113349	-11.1553	6.74349e-29	9.60866e-28	DOWN
SBSPON	119.061	-1.39124	0.124724	-11.1546	6.80252e-29	9.68494e-28	DOWN
MXRA7	3888.33	-0.575186	0.0515739	-11.1527	6.94885e-29	9.8853e-28	NOT
MYLK	2130.43	-0.985681	0.0884189	-11.1478	7.33605e-29	1.04277e-27	NOT
CTSB	23445.6	-0.561309	0.0503601	-11.1459	7.49762e-29	1.06488e-27	NOT
RIPPLY2	154.524	0.836457	0.075053	11.1449	7.58432e-29	1.07633e-27	NOT
ZNF292	2456.2	0.499593	0.0448365	11.1426	7.78533e-29	1.10396e-27	NOT
LHFPL2	1823.91	-0.795246	0.0713716	-11.1423	7.80474e-29	1.10583e-27	NOT
ADAM22	5761.15	0.649917	0.0583455	11.1391	8.09214e-29	1.14563e-27	NOT
CCDC122	37.0381	-1.12651	0.101148	-11.1373	8.25908e-29	1.16739e-27	DOWN
ADGRE1	46.9874	-1.90135	0.170718	-11.1374	8.25287e-29	1.16739e-27	DOWN
PARP9	1591.44	-0.838796	0.075317	-11.1369	8.29771e-29	1.17191e-27	NOT
GALNT13	6268.76	1.07639	0.0966596	11.1359	8.38911e-29	1.18387e-27	UP
TCF12	18810.6	0.780265	0.0700858	11.133	8.66777e-29	1.22222e-27	NOT
CCR5	107.392	-1.40069	0.125819	-11.1326	8.70701e-29	1.22677e-27	DOWN
HEBP1	810.307	-0.861139	0.0773565	-11.1321	8.75649e-29	1.23276e-27	NOT
EHD2	1659.87	-0.84677	0.0760664	-11.132	8.76569e-29	1.23307e-27	NOT
CYP27A1	1554.6	-1.07397	0.0965841	-11.1195	1.00838e-28	1.41623e-27	DOWN
ACACB	793.056	-0.897487	0.0807125	-11.1195	1.00781e-28	1.41623e-27	NOT
HES6	12271.2	0.916103	0.0823999	11.1178	1.02822e-28	1.44294e-27	NOT
ZNF816	108.925	-0.63781	0.0573733	-11.1168	1.03886e-28	1.45672e-27	NOT
NFKBIZ	187.208	-0.965945	0.0869106	-11.1142	1.06966e-28	1.49871e-27	NOT
TFAP4	560.303	0.545869	0.0491184	11.1133	1.0806e-28	1.51284e-27	NOT
NMI	300.832	-0.849022	0.0764225	-11.1096	1.12669e-28	1.57612e-27	NOT
RPL4	58014.6	0.59156	0.0532502	11.1091	1.13333e-28	1.58414e-27	NOT
GBP3	857.225	-1.33419	0.120102	-11.1089	1.13595e-28	1.58529e-27	DOWN
GJC1	378.844	-1.01488	0.0913574	-11.1089	1.13591e-28	1.58529e-27	DOWN
PSORS1C1	62.2452	-1.48156	0.133384	-11.1075	1.15408e-28	1.60933e-27	DOWN
CLDN23	22.648	-1.0328	0.0930284	-11.102	1.22669e-28	1.70923e-27	DOWN
IFIH1	551.381	-0.90482	0.0815396	-11.0967	1.3017e-28	1.81232e-27	NOT
MB21D2	559.645	0.735342	0.0662688	11.0964	1.3065e-28	1.81755e-27	NOT
FTL	53710.3	-0.803232	0.0723901	-11.0959	1.3135e-28	1.82586e-27	NOT
PRSS23	1030.03	-1.13091	0.101928	-11.0952	1.32332e-28	1.83806e-27	DOWN
RPS13	13151.4	0.57635	0.0519463	11.0951	1.32503e-28	1.83899e-27	NOT
IMPA2	134.272	-0.788346	0.071064	-11.0935	1.34954e-28	1.87153e-27	NOT
MYOZ3	58.5623	-1.30666	0.117823	-11.09	1.40241e-28	1.94333e-27	DOWN
SULF2	13654.5	0.796317	0.0718229	11.0872	1.44689e-28	2.00339e-27	NOT
KCNE3	144.575	-0.929475	0.0838524	-11.0847	1.48914e-28	2.06026e-27	NOT
GSN	16526.9	-0.82407	0.0743726	-11.0803	1.5637e-28	2.16172e-27	NOT
EYA2	515.871	-1.20545	0.108795	-11.08	1.56945e-28	2.16798e-27	DOWN
SYNM	5951.37	-0.967432	0.0873245	-11.0786	1.59366e-28	2.19971e-27	NOT
HPD	29.7528	-2.00056	0.180655	-11.0739	1.67908e-28	2.3158e-27	DOWN
THSD4	842.141	1.10179	0.0995217	11.0708	1.73817e-28	2.39398e-27	UP
FASN	12440.2	0.583072	0.0526676	11.0708	1.73849e-28	2.39398e-27	NOT
CITED4	125.092	-1.12428	0.101593	-11.0666	1.82209e-28	2.50716e-27	DOWN
SSC5D	192.411	-1.16029	0.104893	-11.0616	1.92599e-28	2.64805e-27	DOWN
ADSS2	1286.24	-0.420272	0.038003	-11.0589	1.98509e-28	2.72717e-27	NOT
GZMK	16.9333	-1.96584	0.177846	-11.0536	2.10638e-28	2.89155e-27	DOWN
PCBP3	632.397	0.964897	0.0873236	11.0497	2.20024e-28	3.01806e-27	NOT
SH3BGRL3	3949.6	-0.565452	0.0511807	-11.0482	2.23772e-28	3.06709e-27	NOT
RNF146	2552.76	0.299322	0.0270993	11.0454	2.308e-28	3.16096e-27	NOT
MT1A	18.3243	-1.73962	0.157499	-11.0453	2.3102e-28	3.16152e-27	DOWN
TENT5A	494.651	-0.934923	0.0846571	-11.0436	2.35298e-28	3.21757e-27	NOT
ARHGAP25	434.499	-0.786779	0.0712796	-11.0379	2.50742e-28	3.4261e-27	NOT
PARP15	28.1598	-1.16828	0.105864	-11.0357	2.57089e-28	3.50739e-27	DOWN
C17orf100	399.709	0.425153	0.038525	11.0357	2.56906e-28	3.50739e-27	NOT
EPSTI1	249.258	-1.17473	0.106452	-11.0352	2.58425e-28	3.52289e-27	DOWN
SLAMF6	15.5067	-1.50969	0.136923	-11.0259	2.86764e-28	3.90618e-27	DOWN
PCDHB1	21.5537	-1.41433	0.128305	-11.0232	2.95461e-28	4.02155e-27	DOWN
DNAJC10	3058.76	-0.365664	0.0332272	-11.005	3.61686e-28	4.91916e-27	NOT
LRRC15	5.00054	-2.11967	0.192642	-11.0031	3.6905e-28	5.01544e-27	DOWN
ZNF423	2078.53	0.640532	0.0582174	11.0024	3.72031e-28	5.05206e-27	NOT
HLA-DMB	1467.41	-1.13031	0.10277	-10.9984	3.88964e-28	5.27794e-27	DOWN
CIRBP	21012.2	0.464937	0.0422761	10.9976	3.92294e-28	5.31903e-27	NOT
SLC52A1	8.56346	-1.33464	0.121376	-10.9959	4.00054e-28	5.42009e-27	DOWN
HLA-DPA1	5507.3	-1.37879	0.125396	-10.9955	4.01717e-28	5.43427e-27	DOWN
E2F7	91.3945	-1.63756	0.14893	-10.9955	4.01602e-28	5.43427e-27	DOWN
TRAM1	3395.41	-0.449006	0.0408358	-10.9954	4.02104e-28	5.43534e-27	NOT
GPX7	303.552	-0.692199	0.0629546	-10.9952	4.02939e-28	5.44245e-27	NOT
HSPB9	26.4107	0.891732	0.0811392	10.9902	4.26179e-28	5.75195e-27	NOT
PLXND1	3244.32	-0.632578	0.0575638	-10.9892	4.30847e-28	5.8105e-27	NOT
DNAH6	114.309	-1.25413	0.114132	-10.9884	4.34418e-28	5.85418e-27	DOWN
NTNG2	1540.36	0.783086	0.0712742	10.987	4.41557e-28	5.94585e-27	NOT
CYSTM1	1220.51	-0.755996	0.0688152	-10.9859	4.46831e-28	6.01228e-27	NOT
ABITRAM	721.342	-0.376709	0.0342926	-10.9852	4.5048e-28	6.05215e-27	NOT
MCAM	2371.21	-0.860438	0.0783272	-10.9852	4.50362e-28	6.05215e-27	NOT
BEST3	1456.45	1.13643	0.103476	10.9826	4.63488e-28	6.22217e-27	UP
SUPT3H	410.369	0.467462	0.0425721	10.9805	4.74417e-28	6.36404e-27	NOT
TDRP	1091.14	0.537179	0.0489391	10.9765	4.95873e-28	6.64681e-27	NOT
ATCAY	9566.62	1.13319	0.103249	10.9753	5.02186e-28	6.72632e-27	UP
ZDHHC23	251.516	-1.55132	0.141347	-10.9753	5.02583e-28	6.72653e-27	DOWN
NKD1	2439.08	0.928025	0.084569	10.9736	5.11986e-28	6.84718e-27	NOT
LHX3	28.0147	2.08309	0.189854	10.972	5.20877e-28	6.96039e-27	UP
CTSC	1390.22	-1.02995	0.0938706	-10.972	5.2124e-28	6.96039e-27	DOWN
RAB2A	8022.5	0.368113	0.0335827	10.9614	5.85866e-28	7.81745e-27	NOT
TAF12	612.073	-0.420696	0.0383833	-10.9604	5.92371e-28	7.89828e-27	NOT
SF3B2	13837.4	0.304098	0.0277457	10.9602	5.93596e-28	7.90863e-27	NOT
NAP1L1	18863.5	0.40652	0.0370969	10.9583	6.06135e-28	8.0696e-27	NOT
NOD1	247.77	-0.599957	0.0547529	-10.9575	6.11411e-28	8.13119e-27	NOT
TNRC6C	2849.46	0.399642	0.036472	10.9575	6.11683e-28	8.13119e-27	NOT
C1orf194	169.541	-1.52314	0.139012	-10.9569	6.15444e-28	8.17503e-27	DOWN
RICTOR	2592.89	0.5869	0.0535741	10.9549	6.2929e-28	8.35265e-27	NOT
CLIC4	11578.1	-0.64821	0.0591846	-10.9523	6.47475e-28	8.58757e-27	NOT
KLF17	6.73658	-1.55372	0.141887	-10.9504	6.61411e-28	8.7658e-27	DOWN
MORN5	79.8682	-1.26896	0.115885	-10.9502	6.63191e-28	8.7828e-27	DOWN
C8orf88	66.4115	-0.859352	0.078483	-10.9495	6.67975e-28	8.83951e-27	NOT
PDIA3	8978.26	-0.416549	0.0380456	-10.9487	6.7414e-28	8.91442e-27	NOT
MEGF10	1338.53	-1.15576	0.105593	-10.9453	6.99495e-28	9.24276e-27	DOWN
ASB13	1768.71	0.513612	0.0469383	10.9423	7.23528e-28	9.55317e-27	NOT
WDR6	10770.6	0.361242	0.0330205	10.9399	7.42585e-28	9.79746e-27	NOT
SEPTIN10	1061.03	-0.560622	0.0512519	-10.9385	7.53992e-28	9.94052e-27	NOT
RBM4B	1471.09	0.355765	0.0325279	10.9372	7.65132e-28	1.00799e-26	NOT
RAP1B	2951.82	-0.398802	0.0364852	-10.9305	8.23899e-28	1.0846e-26	NOT
CXCR6	13.6891	-1.70825	0.15631	-10.9286	8.41455e-28	1.10688e-26	DOWN
CGNL1	1334.02	-0.824208	0.0754405	-10.9253	8.72708e-28	1.14714e-26	NOT
GCH1	95.0837	-0.937598	0.0858441	-10.9221	9.03796e-28	1.18712e-26	NOT
SIRT1	1240.66	0.451347	0.0413287	10.9209	9.15666e-28	1.20181e-26	NOT
TLE4	1437.3	-0.644376	0.0590056	-10.9206	9.1885e-28	1.20509e-26	NOT
CASP7	340.022	-0.637259	0.0583702	-10.9175	9.50484e-28	1.24566e-26	NOT
LRRC42	694.773	-0.5175	0.0474106	-10.9153	9.74217e-28	1.27581e-26	NOT
KLHDC7A	6.69671	-2.94492	0.26981	-10.9148	9.79718e-28	1.28206e-26	DOWN
PYROXD2	95.9611	-1.04576	0.0958502	-10.9103	1.02897e-27	1.34552e-26	DOWN
IFI30	1330.5	-1.31499	0.120605	-10.9033	1.1117e-27	1.45262e-26	DOWN
TET1	273.938	0.816666	0.0749023	10.9031	1.11415e-27	1.45475e-26	NOT
RPL3	75396.9	0.562833	0.0516244	10.9025	1.12179e-27	1.46363e-26	NOT
CAPS	1256.6	-1.13121	0.103781	-10.8999	1.15358e-27	1.50401e-26	DOWN
STAT5A	728.806	-0.812845	0.0746091	-10.8947	1.22137e-27	1.59121e-26	NOT
TBC1D10A	1722.99	0.780716	0.0716668	10.8937	1.2353e-27	1.60817e-26	NOT
FCGBP	5647.25	-1.68526	0.154705	-10.8934	1.23967e-27	1.61267e-26	DOWN
PITX2	5.69331	-2.81535	0.258513	-10.8905	1.27873e-27	1.66226e-26	DOWN
MICAL1	3014.29	0.808727	0.0742681	10.8893	1.29639e-27	1.6815e-26	NOT
CALU	3863.59	-0.622192	0.0571373	-10.8894	1.29466e-27	1.6815e-26	NOT
UGCG	1034.55	-0.538595	0.0494608	-10.8893	1.29597e-27	1.6815e-26	NOT
SORT1	10941.8	-0.586117	0.0538373	-10.8868	1.33195e-27	1.72635e-26	NOT
NCMAP	29.1188	-1.56755	0.144047	-10.8822	1.40186e-27	1.81562e-26	DOWN
ABCB6	1863.19	0.409206	0.0376065	10.8812	1.4161e-27	1.83103e-26	NOT
CCSER2	4478.64	0.489554	0.0449908	10.8812	1.41687e-27	1.83103e-26	NOT
SPN	151.526	-1.01881	0.0936295	-10.8813	1.41524e-27	1.83103e-26	DOWN
PICK1	617.544	-0.905828	0.083265	-10.8788	1.45387e-27	1.87747e-26	NOT
CRTAM	5.89724	-1.34797	0.123915	-10.8782	1.46406e-27	1.88925e-26	DOWN
ERMAP	629.987	-0.54945	0.0505181	-10.8763	1.49513e-27	1.92793e-26	NOT
MIPEP	400.804	-0.424871	0.0390718	-10.8741	1.53154e-27	1.97344e-26	NOT
AGA	643.275	-0.540119	0.0496951	-10.8686	1.62601e-27	2.09364e-26	NOT
OSCP1	358.648	-0.62162	0.0572133	-10.865	1.693e-27	2.1783e-26	NOT
CDK2	561.449	-0.831205	0.0765066	-10.8645	1.7018e-27	2.18802e-26	NOT
PTPN7	92.4481	-1.36142	0.125317	-10.8638	1.71449e-27	2.20273e-26	DOWN
ZYG11A	2.54929	-2.0436	0.188139	-10.8622	1.74535e-27	2.24075e-26	DOWN
TMEM169	568.973	0.721076	0.0663908	10.8611	1.76626e-27	2.26595e-26	NOT
PSMA5	2023.63	-0.340073	0.0313159	-10.8594	1.79853e-27	2.30567e-26	NOT
ZNF197	1077.45	0.319842	0.0294545	10.8589	1.80988e-27	2.31854e-26	NOT
RBM24	60.3538	-1.59831	0.147204	-10.8578	1.83125e-27	2.34421e-26	DOWN
PRKACA	3769.64	-0.348297	0.0320842	-10.8557	1.87308e-27	2.39602e-26	NOT
HAPLN1	1296.6	1.39141	0.128192	10.8541	1.90581e-27	2.43612e-26	UP
COL3A1	1426.13	-1.77404	0.163447	-10.8539	1.91096e-27	2.44093e-26	DOWN
ITGB1	5775.77	-0.57681	0.0531677	-10.8489	2.01897e-27	2.57703e-26	NOT
HOXA7	131.39	-3.28603	0.303064	-10.8427	2.16065e-27	2.75589e-26	DOWN
TACC3	772.501	-1.19045	0.109805	-10.8415	2.18791e-27	2.78858e-26	DOWN
IFT22	1108.15	-0.47114	0.0434572	-10.8415	2.18945e-27	2.78858e-26	NOT
PPP1R15A	1252.61	-0.756204	0.0697734	-10.838	2.27404e-27	2.89423e-26	NOT
FILIP1L	618.438	-1.0705	0.0987736	-10.8379	2.27573e-27	2.89429e-26	DOWN
CKMT2	102.45	-1.07841	0.099555	-10.8323	2.4195e-27	3.07493e-26	DOWN
ZFP37	450.238	0.494159	0.0456227	10.8314	2.44287e-27	3.10239e-26	NOT
CFB	280.519	-1.16613	0.107669	-10.8307	2.46383e-27	3.12676e-26	DOWN
TBX19	67.4061	-0.658983	0.0608449	-10.8305	2.46733e-27	3.12895e-26	NOT
NUDT19	347.192	-0.456538	0.0421725	-10.8255	2.60713e-27	3.30386e-26	NOT
OSCAR	137.203	-0.964639	0.0891137	-10.8248	2.62616e-27	3.32559e-26	NOT
EOMES	6.44787	-1.65649	0.153062	-10.8224	2.69687e-27	3.41268e-26	DOWN
CLEC7A	248.011	-1.1203	0.103527	-10.8214	2.72654e-27	3.44775e-26	DOWN
SOCS1	45.3271	-1.21814	0.112609	-10.8174	2.8466e-27	3.597e-26	DOWN
GATA4	10.9466	-3.25917	0.301309	-10.8167	2.86897e-27	3.62267e-26	DOWN
MR1	775.332	-0.774087	0.0715646	-10.8166	2.87175e-27	3.62358e-26	NOT
PDE6B	280.195	-1.05895	0.0979211	-10.8143	2.94501e-27	3.71337e-26	DOWN
TIGAR	471.164	-0.597405	0.0552539	-10.812	3.02035e-27	3.80564e-26	NOT
SAMD9	526.949	-0.997549	0.0922677	-10.8115	3.03774e-27	3.82482e-26	NOT
RPF1	854.746	-0.423057	0.0391385	-10.8092	3.11263e-27	3.91632e-26	NOT
PRAM1	282.795	-1.06873	0.0988868	-10.8076	3.16943e-27	3.98494e-26	DOWN
OLIG1	23978.5	0.881533	0.0815831	10.8053	3.24754e-27	4.08025e-26	NOT
ZCCHC24	11993.5	0.556826	0.0515334	10.8051	3.25433e-27	4.08587e-26	NOT
SHMT1	691.574	-0.607213	0.0562024	-10.804	3.29388e-27	4.13257e-26	NOT
FAR2	412.262	-0.719764	0.0666377	-10.8011	3.39929e-27	4.26179e-26	NOT
PYGM	923.345	-1.4043	0.130083	-10.7954	3.6202e-27	4.53554e-26	DOWN
IFT80	1171.15	-0.466509	0.0432191	-10.794	3.67265e-27	4.59798e-26	NOT
DHX38	3726.02	0.248783	0.0230487	10.7938	3.68134e-27	4.6056e-26	NOT
TUG1	7167.05	0.366713	0.0339983	10.7862	3.99923e-27	4.99975e-26	NOT
ALDH1L2	976.272	0.82096	0.0761188	10.7852	4.04188e-27	5.04949e-26	NOT
HOXA6	10.1784	-4.33012	0.401527	-10.7841	4.0907e-27	5.10686e-26	DOWN
ASCL2	18.2951	-1.12539	0.104374	-10.7823	4.17293e-27	5.20584e-26	DOWN
RHOJ	632.931	-0.87957	0.0815898	-10.7804	4.26097e-27	5.31191e-26	NOT
PRPSAP2	1925.75	0.294233	0.0272943	10.78	4.2777e-27	5.329e-26	NOT
FLNA	14814.5	-0.853349	0.0791613	-10.7799	4.28454e-27	5.33375e-26	NOT
PSMD8	3774.48	-0.376397	0.0349193	-10.7791	4.32298e-27	5.37781e-26	NOT
PUS3	442.003	0.397488	0.0368993	10.7723	4.65455e-27	5.7862e-26	NOT
ZNF219	2162.23	0.63391	0.0588471	10.7721	4.65999e-27	5.78888e-26	NOT
FGFR3	5028.54	-1.31396	0.122007	-10.7695	4.79644e-27	5.9542e-26	DOWN
EGLN2	2237.75	-0.496553	0.0461126	-10.7683	4.86073e-27	6.02977e-26	NOT
ACVR2B	1296.06	0.572648	0.0531825	10.7676	4.89587e-27	6.06908e-26	NOT
CCDC181	265.512	-0.566489	0.0526114	-10.7674	4.90525e-27	6.07645e-26	NOT
BCR	10838.7	0.61862	0.0574595	10.7662	4.97175e-27	6.15451e-26	NOT
MYH9	10719.5	-0.510035	0.0473797	-10.7649	5.04415e-27	6.23975e-26	NOT
DUSP9	200.736	1.31417	0.122099	10.7631	5.14111e-27	6.35523e-26	UP
SMIM12	972.954	-0.388256	0.0360774	-10.7617	5.21727e-27	6.44486e-26	NOT
TNFAIP8L1	539.983	-0.729144	0.0677608	-10.7606	5.28496e-27	6.52392e-26	NOT
H2BC9	1.59305	-2.63803	0.245315	-10.7536	5.69687e-27	7.02746e-26	DOWN
SCML2	149.729	0.789427	0.0734178	10.7525	5.76594e-27	7.1077e-26	NOT
CENPA	58.5411	-1.50188	0.139696	-10.7511	5.85837e-27	7.2166e-26	DOWN
C11orf45	63.7907	-0.89571	0.0833187	-10.7504	5.8999e-27	7.26268e-26	NOT
CHCHD7	790.827	-0.49761	0.046292	-10.7494	5.96536e-27	7.33815e-26	NOT
CLNS1A	5146.98	0.352879	0.0328307	10.7485	6.02633e-27	7.40797e-26	NOT
PTGER4	100.021	-1.1791	0.109723	-10.7462	6.17675e-27	7.58759e-26	DOWN
NIPAL2	286.985	-1.16328	0.108261	-10.7451	6.25141e-27	7.67397e-26	DOWN
COL27A1	443.606	-1.08266	0.100761	-10.7448	6.27065e-27	7.69223e-26	DOWN
CNN3	15149.8	-0.683715	0.0636774	-10.7372	6.81063e-27	8.34881e-26	NOT
FERMT1	3203.12	1.23339	0.114899	10.7346	7.00349e-27	8.57928e-26	UP
TSC2	4714.37	0.31935	0.0297554	10.7325	7.16291e-27	8.76847e-26	NOT
FZD2	149.417	-0.957859	0.0892573	-10.7314	7.24611e-27	8.86417e-26	NOT
AP1S3	21.004	-0.955091	0.0890285	-10.7279	7.52713e-27	9.20156e-26	NOT
SLC26A1	116.817	0.757162	0.0705914	10.726	7.68621e-27	9.38953e-26	NOT
DYRK3	160.245	-0.726732	0.0677752	-10.7227	7.96581e-27	9.72435e-26	NOT
TTC29	19.0913	-1.36181	0.127013	-10.7219	8.03493e-27	9.80194e-26	DOWN
CEBPG	2045.97	-0.466253	0.0434937	-10.72	8.20013e-27	9.99657e-26	NOT
PLEKHG1	934.464	-0.7806	0.0728653	-10.7129	8.85343e-27	1.07855e-25	NOT
LPAR6	709.358	-0.823482	0.076892	-10.7096	9.17698e-27	1.1172e-25	NOT
PNRC2	2404.08	-0.397054	0.037078	-10.7086	9.27354e-27	1.12817e-25	NOT
CCDC103	551.58	-0.898637	0.08392	-10.7083	9.30955e-27	1.13177e-25	NOT
DNASE1L3	16.2365	1.7166	0.160346	10.7056	9.58162e-27	1.16405e-25	UP
GLB1L	305.677	-0.557079	0.0520524	-10.7023	9.93104e-27	1.20567e-25	NOT
FXYD3	46.5428	-1.25059	0.116859	-10.7017	9.98911e-27	1.21188e-25	DOWN
NR2E1	523.143	-1.19709	0.111885	-10.6993	1.02539e-26	1.24315e-25	DOWN
FBLN7	170.31	-1.54711	0.144604	-10.6989	1.02942e-26	1.24697e-25	DOWN
HSD17B1	351.447	0.457957	0.0428041	10.6989	1.02995e-26	1.24697e-25	NOT
SETD5	7629.58	0.483368	0.0451932	10.6956	1.0674e-26	1.29143e-25	NOT
TTC39A	48.527	-1.30416	0.121938	-10.6953	1.07069e-26	1.29452e-25	DOWN
SPEF2	161.324	-1.28983	0.120647	-10.691	1.12198e-26	1.35559e-25	DOWN
ZNF740	1828.18	0.28523	0.0266851	10.6887	1.14952e-26	1.38792e-25	NOT
ATP5PB	5168.37	-0.346178	0.0323893	-10.6881	1.15774e-26	1.39689e-25	NOT
SLC35D1	694.121	-0.506881	0.0474276	-10.6875	1.16525e-26	1.40403e-25	NOT
FAM187A	544	-0.893103	0.0835653	-10.6875	1.16487e-26	1.40403e-25	NOT
PHYHIPL	13908	0.725805	0.0679201	10.6861	1.18177e-26	1.42296e-25	NOT
FHL3	720.7	-0.706299	0.0661213	-10.6819	1.23755e-26	1.48911e-25	NOT
ARMC2	95.6551	-0.706713	0.0661614	-10.6817	1.24042e-26	1.49155e-25	NOT
CCDC18	92.242	-0.88762	0.0831079	-10.6803	1.25816e-26	1.51185e-25	NOT
KIAA1257	15.4941	-1.24658	0.116745	-10.6778	1.293e-26	1.55265e-25	DOWN
PEF1	2592.15	-0.399864	0.0374525	-10.6766	1.3103e-26	1.57236e-25	NOT
UPK3A	12.1758	-1.86278	0.174476	-10.6764	1.31286e-26	1.57436e-25	DOWN
IL2RG	86.9444	-1.10255	0.103274	-10.6759	1.31921e-26	1.5809e-25	DOWN
DEFB134	1.56108	1.98913	0.186387	10.672	1.37579e-26	1.64758e-25	UP
TLR8	59.247	-1.33839	0.125462	-10.6677	1.44145e-26	1.72505e-25	DOWN
TMEM214	1855.55	-0.279608	0.0262139	-10.6664	1.46184e-26	1.74826e-25	NOT
C21orf62	643.35	-1.46928	0.137751	-10.6662	1.46543e-26	1.75136e-25	DOWN
PADI1	4.57388	-1.88974	0.177258	-10.661	1.55001e-26	1.85119e-25	DOWN
DAPP1	59.0102	-1.11922	0.105006	-10.6586	1.589e-26	1.89648e-25	DOWN
P2RY2	14.9341	-1.53962	0.14446	-10.6577	1.60462e-26	1.91383e-25	DOWN
SNX20	120.572	-1.15615	0.108504	-10.6554	1.6462e-26	1.96209e-25	DOWN
GDF5	26.0798	-1.42827	0.134043	-10.6553	1.64744e-26	1.96225e-25	DOWN
PANK2	1226.57	-0.308012	0.0289195	-10.6507	1.73114e-26	2.06054e-25	NOT
RIC3	1230.61	0.564428	0.053005	10.6486	1.77065e-26	2.10615e-25	NOT
ANKEF1	47.5024	-1.18025	0.110842	-10.648	1.78198e-26	2.1182e-25	DOWN
PDGFD	200.499	-1.57773	0.148215	-10.6448	1.84337e-26	2.1897e-25	DOWN
SNX10	1145.19	-1.16668	0.109635	-10.6415	1.91009e-26	2.26591e-25	DOWN
SHCBP1	169.374	-1.0925	0.102664	-10.6415	1.90986e-26	2.26591e-25	DOWN
FAM111A	843.396	-0.696987	0.0654989	-10.6412	1.91651e-26	2.27199e-25	NOT
RASSF2	19072.2	0.761994	0.0716273	10.6383	1.97657e-26	2.34162e-25	NOT
MIS18BP1	355.135	-0.740189	0.0695805	-10.6379	1.98593e-26	2.35113e-25	NOT
MYO1E	1077.63	-0.741289	0.0696853	-10.6377	1.99052e-26	2.35382e-25	NOT
KLHL25	2541.43	0.642277	0.0603777	10.6376	1.99088e-26	2.35382e-25	NOT
ODF2L	386.546	-0.576761	0.054225	-10.6364	2.01687e-26	2.38296e-25	NOT
KIAA1522	705.677	-0.977344	0.0918879	-10.6363	2.02067e-26	2.38585e-25	NOT
TTC4	942.727	-0.345146	0.0324556	-10.6344	2.06123e-26	2.43211e-25	NOT
PLOD2	1571.27	-0.735665	0.0691807	-10.634	2.07145e-26	2.44254e-25	NOT
ARMC9	460.822	-0.513094	0.0482562	-10.6327	2.09917e-26	2.47357e-25	NOT
SLCO3A1	1308.97	-0.822717	0.0773953	-10.6301	2.15955e-26	2.54302e-25	NOT
COL1A2	2174.41	-1.26152	0.118684	-10.6292	2.17968e-26	2.56501e-25	DOWN
RALBP1	3852.34	-0.382456	0.035994	-10.6256	2.26645e-26	2.66534e-25	NOT
ZBTB7B	785.146	-0.555368	0.052291	-10.6207	2.38727e-26	2.80556e-25	NOT
DLL3	9526.79	1.26706	0.119321	10.6189	2.43364e-26	2.85816e-25	UP
SF3A2	2946.02	0.516573	0.0486666	10.6145	2.55079e-26	2.99375e-25	NOT
ITGA5	957.652	-0.979246	0.0922694	-10.6129	2.59569e-26	3.04442e-25	NOT
PRMT6	685.68	-0.429002	0.0404288	-10.6113	2.64055e-26	3.09497e-25	NOT
GPR141	5.27883	-1.72836	0.162885	-10.611	2.65026e-26	3.10429e-25	DOWN
C10orf143	43.5929	0.577501	0.0544424	10.6076	2.74822e-26	3.2169e-25	NOT
CDC6	169.7	-1.07006	0.1009	-10.6051	2.82134e-26	3.30029e-25	DOWN
KDELR2	4284.54	-0.436355	0.0411463	-10.605	2.82594e-26	3.30348e-25	NOT
ZNF683	5.63533	-1.66021	0.156563	-10.6041	2.85217e-26	3.33194e-25	DOWN
ZCCHC14	3028.25	0.360894	0.0340407	10.6018	2.92212e-26	3.41139e-25	NOT
ARPC5	3885.85	-0.426993	0.0402772	-10.6014	2.93634e-26	3.42573e-25	NOT
MAGEB17	4.15533	-1.33479	0.125943	-10.5984	3.0313e-26	3.53418e-25	DOWN
HIRA	2987.69	0.290332	0.0273953	10.5979	3.04794e-26	3.55123e-25	NOT
ARHGAP9	283.209	-0.831094	0.0784246	-10.5974	3.06524e-26	3.56903e-25	NOT
ZNF711	2599.26	0.573303	0.0541145	10.5943	3.16835e-26	3.68665e-25	NOT
YAP1	1911.59	-0.88862	0.0838976	-10.5917	3.25539e-26	3.78544e-25	NOT
CEP89	967.037	-0.457007	0.0431503	-10.5911	3.27834e-26	3.80961e-25	NOT
EVI2B	637.995	-1.0011	0.0945393	-10.5892	3.34283e-26	3.88199e-25	DOWN
TBC1D32	367.971	0.451102	0.0426034	10.5884	3.37289e-26	3.91433e-25	NOT
ICOSLG	689.092	-0.966576	0.0912871	-10.5883	3.37626e-26	3.91566e-25	NOT
FAP	96.0966	-1.23159	0.116321	-10.5879	3.39272e-26	3.93217e-25	DOWN
C16orf54	34.4169	-1.00836	0.0952424	-10.5873	3.41397e-26	3.9542e-25	DOWN
UNC93B1	769.613	-0.885383	0.0836311	-10.5868	3.43228e-26	3.9728e-25	NOT
WDR1	8615.89	-0.4161	0.0393059	-10.5862	3.45336e-26	3.99458e-25	NOT
GLRA1	10.0027	1.99973	0.188938	10.584	3.53363e-26	4.08474e-25	UP
FGF10	9.4472	-2.1886	0.206794	-10.5835	3.55462e-26	4.10632e-25	DOWN
RALB	1518.56	-0.441551	0.0417281	-10.5816	3.62634e-26	4.18643e-25	NOT
ETV6	943.533	-0.510732	0.0482716	-10.5804	3.67445e-26	4.23919e-25	NOT
LAIR1	950.067	-1.01987	0.0964022	-10.5793	3.71687e-26	4.28534e-25	DOWN
ARMC3	91.5399	-1.90374	0.17996	-10.5787	3.74126e-26	4.31063e-25	DOWN
NEK5	90.0837	-0.966835	0.0914172	-10.5761	3.84761e-26	4.43028e-25	NOT
HVCN1	726.221	-0.993013	0.0938966	-10.5756	3.86665e-26	4.4493e-25	NOT
BCAN	147686	0.816819	0.0772386	10.5753	3.88081e-26	4.46268e-25	NOT
RSAD2	548.566	-1.33642	0.126378	-10.5748	3.90129e-26	4.4833e-25	DOWN
VAMP5	938.652	-0.829241	0.0784768	-10.5667	4.25198e-26	4.88313e-25	NOT
OAS1	697.387	-1.27212	0.12046	-10.5605	4.54168e-26	5.21244e-25	DOWN
EEF1A1	367583	0.489781	0.046381	10.5599	4.56976e-26	5.24126e-25	NOT
LILRB3	48.566	-1.24554	0.118018	-10.5538	4.87843e-26	5.59165e-25	DOWN
SLFN12	70.0703	-0.906922	0.085947	-10.5521	4.96729e-26	5.6898e-25	NOT
MGME1	541.181	-0.425276	0.0403312	-10.5446	5.38061e-26	6.15924e-25	NOT
GBGT1	199.032	-0.77894	0.0738786	-10.5435	5.44211e-26	6.22561e-25	NOT
SVBP	421.807	-0.481958	0.0457276	-10.5398	5.66343e-26	6.47459e-25	NOT
DHRS2	158.1	1.62185	0.153922	10.5368	5.84377e-26	6.67644e-25	UP
DYNLRB2	57.9865	-1.19894	0.113793	-10.5362	5.88535e-26	6.71958e-25	DOWN
KCTD9	411.606	-0.480127	0.0455785	-10.5341	6.01857e-26	6.86725e-25	NOT
SCMH1	940.782	-0.408436	0.0387858	-10.5306	6.24636e-26	7.12255e-25	NOT
DOK3	282.618	-0.84803	0.0805407	-10.5292	6.3368e-26	7.221e-25	NOT
CDH19	133.591	-1.58216	0.150337	-10.5241	6.69177e-26	7.62058e-25	DOWN
COLGALT1	2017.92	-0.507289	0.0482102	-10.5225	6.80797e-26	7.74791e-25	NOT
SCPEP1	1193.72	-0.596396	0.0566849	-10.5213	6.89479e-26	7.84165e-25	NOT
BCL10	349.402	-0.376874	0.0358224	-10.5206	6.94102e-26	7.88915e-25	NOT
BBS12	209.091	-0.464327	0.0441385	-10.5198	7.00473e-26	7.95643e-25	NOT
ITPRID2	5822.95	-0.539778	0.0513275	-10.5163	7.26351e-26	8.24507e-25	NOT
EIF3E	8114.39	0.526324	0.05005	10.516	7.29179e-26	8.27184e-25	NOT
PLPPR1	3633.14	1.003	0.0953973	10.5139	7.45648e-26	8.45323e-25	UP
DR1	1724.5	-0.430801	0.040989	-10.5102	7.75686e-26	8.78812e-25	NOT
TBP	597.518	0.263198	0.025054	10.5052	8.17309e-26	9.25374e-25	NOT
FBP1	137.818	-1.00777	0.0959575	-10.5022	8.43524e-26	9.54442e-25	DOWN
PTPRC	843.927	-1.07232	0.102114	-10.5012	8.52504e-26	9.63985e-25	DOWN
DTHD1	45.1284	-1.66115	0.15819	-10.501	8.54591e-26	9.65727e-25	DOWN
VWA3B	103.563	-1.22897	0.117072	-10.4976	8.86462e-26	1.0011e-24	DOWN
BRCA1	444.857	-0.639077	0.0608845	-10.4965	8.95998e-26	1.01122e-24	NOT
ISG15	1823.19	-1.48266	0.141288	-10.4939	9.21545e-26	1.03939e-24	DOWN
LUM	175.814	-1.39353	0.132805	-10.4931	9.29559e-26	1.04776e-24	DOWN
CORO1A	2486.93	-0.717766	0.0684182	-10.4909	9.51579e-26	1.07189e-24	NOT
DSC2	148.127	-0.875455	0.0834671	-10.4886	9.7441e-26	1.09691e-24	NOT
TWNK	776.955	0.490032	0.0467343	10.4855	1.00723e-25	1.13313e-24	NOT
UNG	1486.59	-0.373183	0.0355923	-10.4849	1.01311e-25	1.13903e-24	NOT
SGF29	856.082	0.558209	0.0532407	10.4846	1.0165e-25	1.1421e-24	NOT
SNX9	1261.14	-0.560749	0.0534997	-10.4813	1.05233e-25	1.18162e-24	NOT
H6PD	2343.05	-0.502746	0.0479666	-10.4812	1.05422e-25	1.18298e-24	NOT
AUNIP	41.3537	-0.898984	0.0857727	-10.481	1.0562e-25	1.18445e-24	NOT
VPS72	2708.64	0.33671	0.0321393	10.4766	1.10675e-25	1.24034e-24	NOT
KIF4A	301.254	-1.28924	0.123061	-10.4765	1.10773e-25	1.24066e-24	DOWN
ADAM19	449.527	-0.98091	0.0936366	-10.4757	1.11703e-25	1.25028e-24	NOT
MMD2	1422.83	1.18148	0.112808	10.4733	1.14546e-25	1.28129e-24	UP
PALLD	3619.33	-0.565055	0.053954	-10.4729	1.15062e-25	1.28625e-24	NOT
NPC2	3670.82	-0.716794	0.0684972	-10.4646	1.2563e-25	1.40349e-24	NOT
FNDC11	7.88533	-1.5622	0.149352	-10.4598	1.32093e-25	1.47476e-24	DOWN
MMP19	95.5415	-1.58487	0.151675	-10.4491	1.47939e-25	1.65062e-24	DOWN
RNF113A	534.414	0.379289	0.0362992	10.449	1.48109e-25	1.65148e-24	NOT
LEPROT	2904.15	-0.380149	0.0363969	-10.4446	1.55189e-25	1.72933e-24	NOT
ZSCAN5A	172.632	-0.476956	0.0456687	-10.4438	1.56389e-25	1.7416e-24	NOT
AL109810.2	3.00415	2.2796	0.218409	10.4373	1.67507e-25	1.86424e-24	UP
LRRC18	4.55725	-1.99431	0.19112	-10.4349	1.71867e-25	1.91156e-24	DOWN
NFAM1	360.595	-0.906555	0.0868794	-10.4346	1.72275e-25	1.9149e-24	NOT
EPC1	1822.57	0.43485	0.0416855	10.4317	1.77696e-25	1.9739e-24	NOT
SMURF2	1586.66	0.323927	0.031055	10.4308	1.79445e-25	1.99208e-24	NOT
ITGB4	4187.85	-1.22628	0.117566	-10.4306	1.79707e-25	1.99374e-24	DOWN
LILRA2	229.295	-1.0123	0.0970618	-10.4295	1.81907e-25	2.01687e-24	DOWN
HGD	7.07783	-1.64459	0.157699	-10.4287	1.83339e-25	2.03147e-24	DOWN
KRT80	6.22248	-2.02723	0.194402	-10.428	1.8466e-25	2.04482e-24	DOWN
LIX1L	3478.8	0.39688	0.0380634	10.4268	1.8707e-25	2.07021e-24	NOT
FRZB	540.589	-0.972244	0.0932468	-10.4266	1.8754e-25	2.07412e-24	NOT
ASB1	3003.13	0.378755	0.0363267	10.4264	1.87949e-25	2.07733e-24	NOT
MLF1	898.764	-0.671766	0.0644575	-10.4218	1.9712e-25	2.17597e-24	NOT
WDR24	1062.05	0.385692	0.0370079	10.4219	1.97017e-25	2.17597e-24	NOT
FCRL6	6.15628	-1.16697	0.111979	-10.4213	1.98166e-25	2.18614e-24	DOWN
GAS7	8093.45	-0.9725	0.0933301	-10.42	2.00951e-25	2.21549e-24	NOT
TERF2	2590.1	0.234991	0.0225529	10.4195	2.01983e-25	2.22547e-24	NOT
METAP1D	651.722	0.412692	0.0396106	10.4187	2.03665e-25	2.24261e-24	NOT
BVES	402.643	-1.01206	0.0972522	-10.4065	2.31514e-25	2.54767e-24	DOWN
H2BS1	10.5403	-0.95395	0.0916734	-10.406	2.32895e-25	2.56126e-24	NOT
LINC00634	1059.15	0.761914	0.0732266	10.4049	2.35548e-25	2.58883e-24	NOT
LRRC2	191.297	-1.51523	0.145628	-10.4048	2.35716e-25	2.58906e-24	DOWN
TLCD3B	1544.99	0.867579	0.0834097	10.4014	2.44284e-25	2.6815e-24	NOT
GOLT1A	17.2007	-1.7259	0.166001	-10.3969	2.56069e-25	2.80912e-24	DOWN
TSPAN2	46.5755	-1.40783	0.135452	-10.3935	2.65325e-25	2.90885e-24	DOWN
SYNGR2	1878.9	-0.731295	0.0703652	-10.3928	2.6726e-25	2.92823e-24	NOT
LRRK2	1063.02	-0.997472	0.0959807	-10.3924	2.68436e-25	2.9393e-24	NOT
GIMAP2	247.198	-0.759625	0.0731046	-10.3909	2.72692e-25	2.98405e-24	NOT
SLC66A1	620.825	-0.412502	0.0397065	-10.3888	2.7887e-25	3.04977e-24	NOT
COL14A1	457.104	-1.42698	0.137376	-10.3874	2.82954e-25	3.09251e-24	DOWN
EOGT	329.48	-0.499575	0.0481025	-10.3856	2.88226e-25	3.14818e-24	NOT
DNASE1L1	629.932	-0.440266	0.0423928	-10.3854	2.88915e-25	3.15375e-24	NOT
FMNL1	857.729	-0.78824	0.0759071	-10.3843	2.92412e-25	3.18995e-24	NOT
CD40LG	3.22758	-1.85858	0.178987	-10.3839	2.93623e-25	3.20118e-24	DOWN
IL5RA	3.60629	-2.20005	0.211884	-10.3833	2.95433e-25	3.21892e-24	DOWN
STOML3	2.41793	-3.14583	0.303042	-10.3808	3.03136e-25	3.30081e-24	DOWN
ZNF518B	629.123	-0.962769	0.0927576	-10.3794	3.07703e-25	3.34848e-24	NOT
CTSA	3784.33	-0.448667	0.0432322	-10.3781	3.1204e-25	3.39358e-24	NOT
PLEKHG6	5.6801	-1.37131	0.132164	-10.3758	3.19472e-25	3.47226e-24	DOWN
PRDM11	993.813	0.425948	0.041063	10.3731	3.28851e-25	3.572e-24	NOT
HMGCL	1092.89	-0.489333	0.0471741	-10.3729	3.29298e-25	3.57465e-24	NOT
CHGB	5410.02	1.24183	0.119732	10.3717	3.33364e-25	3.61657e-24	UP
IL7	21.7006	-1.12008	0.107995	-10.3716	3.33943e-25	3.62062e-24	DOWN
KLHDC8A	1807.7	-1.16996	0.112825	-10.3697	3.40732e-25	3.69197e-24	DOWN
HNRNPUL2	8472.33	0.276107	0.0266351	10.3663	3.52954e-25	3.82204e-24	NOT
RAC2	233.096	-0.995743	0.0960572	-10.3661	3.53498e-25	3.82559e-24	NOT
PRR36	2290.26	0.817994	0.0789252	10.3642	3.60864e-25	3.90291e-24	NOT
SLC16A3	656.963	-0.934167	0.0901439	-10.3631	3.6509e-25	3.9462e-24	NOT
BCAR1	4555.26	0.506619	0.048899	10.3605	3.74936e-25	4.05014e-24	NOT
LYN	1030.41	-0.778526	0.0751458	-10.3602	3.76173e-25	4.06101e-24	NOT
KPNA6	2865.27	-0.375246	0.0362283	-10.3578	3.85612e-25	4.16037e-24	NOT
DNAJC25	244.974	-0.419583	0.0405114	-10.3571	3.88372e-25	4.18758e-24	NOT
TYMP	569.738	-1.39752	0.134948	-10.356	3.93092e-25	4.23589e-24	DOWN
GINS4	122.062	-0.751351	0.0725617	-10.3546	3.98671e-25	4.29338e-24	NOT
IL18	385.284	-1.00396	0.0969618	-10.3542	4.00464e-25	4.31006e-24	DOWN
WDTC1	2702.01	-0.368556	0.0355959	-10.3539	4.01844e-25	4.32228e-24	NOT
TRIM6	60.3747	-1.04367	0.100813	-10.3525	4.07759e-25	4.38322e-24	DOWN
KIF23	177.535	-1.35671	0.13107	-10.3511	4.1387e-25	4.4462e-24	DOWN
H2AJ	359.259	-0.738418	0.0713382	-10.351	4.14349e-25	4.44864e-24	NOT
AVIL	218.972	-0.978821	0.094576	-10.3496	4.20361e-25	4.51044e-24	NOT
REEP4	417.502	-0.630916	0.0609667	-10.3485	4.24934e-25	4.55674e-24	NOT
BCO2	116.525	-0.861262	0.083252	-10.3452	4.39819e-25	4.71349e-24	NOT
AL162231.1	118.949	-1.30533	0.126192	-10.344	4.45319e-25	4.76953e-24	DOWN
C15orf39	1205.19	0.639785	0.0618528	10.3437	4.47031e-25	4.78497e-24	NOT
MRGPRF	192.505	-1.21647	0.117622	-10.3423	4.53678e-25	4.85317e-24	DOWN
GLI3	596.799	-0.856122	0.0827923	-10.3406	4.61637e-25	4.93532e-24	NOT
SDC1	222.193	-1.20098	0.116153	-10.3396	4.66541e-25	4.98473e-24	DOWN
NFKBIL1	1392.29	0.494914	0.0478738	10.3379	4.74921e-25	5.07119e-24	NOT
MFAP4	841.717	-1.10797	0.107187	-10.3369	4.80007e-25	5.1224e-24	DOWN
RNASE2	81.5406	-1.48178	0.143366	-10.3356	4.86349e-25	5.18694e-24	DOWN
HLA-DRB5	1326.66	-1.69392	0.163927	-10.3334	4.9778e-25	5.30564e-24	DOWN
CATSPERB	1.55854	-2.21117	0.213988	-10.3331	4.98949e-25	5.31489e-24	DOWN
P2RX6	528.59	0.839781	0.0812855	10.3313	5.08873e-25	5.41733e-24	NOT
PMEL	12.7024	-1.1056	0.107036	-10.3292	5.20044e-25	5.53292e-24	DOWN
MYBPHL	15.7442	-1.08539	0.105086	-10.3286	5.23222e-25	5.56337e-24	DOWN
MAPK15	43.0973	-1.99753	0.193418	-10.3275	5.28952e-25	5.62091e-24	DOWN
HLA-DQA1	751.757	-1.69051	0.163695	-10.3272	5.30806e-25	5.63722e-24	DOWN
CYTIP	105.954	-0.981243	0.0950228	-10.3264	5.35315e-25	5.68169e-24	NOT
SLC27A6	75.2932	-1.43872	0.13939	-10.3215	5.63345e-25	5.97559e-24	DOWN
ATP6V0B	3834.57	-0.42204	0.0408948	-10.3201	5.71465e-25	6.05807e-24	NOT
DUSP23	263.181	-0.762262	0.0738639	-10.3198	5.73286e-25	6.07373e-24	NOT
SLC16A11	39.4468	-1.20746	0.117045	-10.3161	5.95781e-25	6.30827e-24	DOWN
KAT6B	2586.33	0.530733	0.0514541	10.3147	6.04782e-25	6.39973e-24	NOT
SETDB1	2054.53	0.331438	0.0321454	10.3106	6.31131e-25	6.67455e-24	NOT
PTTG1	325.988	-1.16753	0.113274	-10.3071	6.54366e-25	6.91612e-24	DOWN
BICD1	1231.78	-0.569349	0.0552393	-10.307	6.5539e-25	6.9228e-24	NOT
KLHL23	1628.44	0.501169	0.0486328	10.3052	6.67653e-25	7.04811e-24	NOT
SEPTIN6	705.486	-0.706951	0.0686231	-10.3019	6.90546e-25	7.28542e-24	NOT
PALM3	118.578	-1.23516	0.119902	-10.3015	6.93763e-25	7.31499e-24	DOWN
DNAJC16	945.225	-0.371584	0.0360818	-10.2984	7.16566e-25	7.55091e-24	NOT
CLSPN	101.722	-1.3165	0.127867	-10.2959	7.3559e-25	7.74675e-24	DOWN
XKR7	470.547	1.6034	0.155761	10.294	7.49805e-25	7.89174e-24	UP
CREBBP	5672.61	0.386971	0.0375937	10.2935	7.53667e-25	7.92766e-24	NOT
SARDH	120.177	-1.12617	0.109419	-10.2923	7.63466e-25	8.02595e-24	DOWN
PEPD	3496.26	-0.430435	0.0418228	-10.2919	7.66611e-25	8.05421e-24	NOT
FSBP	25.9103	-0.880894	0.0856019	-10.2906	7.76957e-25	8.15753e-24	NOT
KPNA2	2118.4	-0.592291	0.0575568	-10.2905	7.7737e-25	8.15753e-24	NOT
RPS12	19940	0.587434	0.0571079	10.2864	8.11602e-25	8.51169e-24	NOT
MINDY4	309.59	-0.948223	0.0921911	-10.2854	8.19929e-25	8.59391e-24	NOT
CAMK2D	3724.98	-0.514317	0.0500105	-10.2842	8.30313e-25	8.69758e-24	NOT
DENND2A	3489.52	-0.71302	0.0693324	-10.2841	8.3142e-25	8.704e-24	NOT
ASF1A	1546.69	0.386342	0.037572	10.2827	8.43326e-25	8.82341e-24	NOT
GLIS3	1330.29	-1.01943	0.0991431	-10.2824	8.45996e-25	8.8461e-24	DOWN
LHFPL4	3594.78	0.637622	0.0620251	10.2801	8.66648e-25	9.05667e-24	NOT
LRRTM3	1267.42	0.780498	0.0759349	10.2785	8.80788e-25	9.19899e-24	NOT
FGF11	1835.84	0.661476	0.0643663	10.2767	8.97116e-25	9.36398e-24	NOT
ZNF485	88.8285	0.505977	0.0492415	10.2754	9.09536e-25	9.488e-24	NOT
ADIG	5.73864	-1.64219	0.159829	-10.2747	9.16673e-25	9.5568e-24	DOWN
IGFBP7	10724.8	-0.781119	0.0760538	-10.2706	9.55948e-25	9.96038e-24	NOT
ATG9B	62.0789	-1.11543	0.108618	-10.2693	9.69295e-25	1.00935e-23	DOWN
COPZ2	391.477	-0.857903	0.0835759	-10.2649	1.01375e-24	1.05502e-23	NOT
KBTBD12	92.9113	-1.11822	0.108947	-10.2639	1.02483e-24	1.06592e-23	DOWN
ADM2	18.4972	-1.444	0.14074	-10.26	1.06679e-24	1.10891e-23	DOWN
CDCP1	131.656	-1.04171	0.101535	-10.2596	1.07141e-24	1.1124e-23	DOWN
GLI1	41.7047	-1.38725	0.135214	-10.2596	1.07107e-24	1.1124e-23	DOWN
ERP27	20.2726	-1.35883	0.132463	-10.2582	1.08756e-24	1.1285e-23	DOWN
S1PR3	1602.76	-1.10502	0.107731	-10.2572	1.09864e-24	1.13933e-23	DOWN
SERPINB6	3536.96	-0.604889	0.0589897	-10.2542	1.13365e-24	1.17494e-23	NOT
OLFML1	74.5878	-1.03522	0.100957	-10.2541	1.13442e-24	1.17506e-23	DOWN
RRAGB	1275.17	0.364558	0.0355529	10.254	1.13597e-24	1.17597e-23	NOT
CCDC33	7.44047	-2.13478	0.208215	-10.2528	1.14979e-24	1.18958e-23	DOWN
SKAP1	7.75985	-1.374	0.134039	-10.2507	1.17445e-24	1.21438e-23	DOWN
KLHL28	1092.32	0.471852	0.0460328	10.2503	1.1792e-24	1.21858e-23	NOT
TM7SF2	2400.72	0.54573	0.0532596	10.2466	1.22579e-24	1.26598e-23	NOT
LY6G6D	3.72734	-2.03287	0.198396	-10.2465	1.22716e-24	1.26665e-23	DOWN
MRPL37	1714.88	-0.393433	0.0384123	-10.2424	1.28059e-24	1.32103e-23	NOT
VWC2L	224.191	1.5559	0.151989	10.2369	1.35506e-24	1.39703e-23	UP
PAMR1	1043.41	-1.17899	0.115235	-10.2312	1.43728e-24	1.48093e-23	DOWN
FOXB1	1.98599	-3.25766	0.318408	-10.2311	1.43865e-24	1.48148e-23	DOWN
WDR72	6.3152	-2.07099	0.202471	-10.2286	1.47604e-24	1.5191e-23	DOWN
CD2AP	520.495	-0.424585	0.0415251	-10.2248	1.53578e-24	1.57966e-23	NOT
ERI1	552.305	-0.45122	0.0441338	-10.2239	1.54948e-24	1.59283e-23	NOT
ARSL	107.391	-0.910159	0.0890519	-10.2205	1.60431e-24	1.64822e-23	NOT
SPCS3	2953.98	-0.35844	0.0350731	-10.2198	1.61672e-24	1.66001e-23	NOT
SIMC1	221.649	-1.03817	0.101594	-10.2188	1.63372e-24	1.67649e-23	DOWN
AMPD3	638.781	-0.800935	0.0784096	-10.2148	1.70315e-24	1.74672e-23	NOT
ITGB3BP	250.732	-0.587529	0.0575209	-10.2142	1.71334e-24	1.75615e-23	NOT
FANK1	79.061	-0.911025	0.0891988	-10.2134	1.72664e-24	1.76875e-23	NOT
TEX19	7.30175	1.72989	0.169413	10.2111	1.76839e-24	1.81047e-23	UP
EBNA1BP2	1786.66	-0.336849	0.0329891	-10.2109	1.77187e-24	1.81298e-23	NOT
MYL12B	4993.18	-0.361285	0.0353889	-10.209	1.80718e-24	1.84804e-23	NOT
TUBA1B	44552.4	-0.49933	0.0489274	-10.2055	1.87262e-24	1.91385e-23	NOT
CARD19	443.285	-0.844609	0.0827707	-10.2042	1.89867e-24	1.93934e-23	NOT
PIK3R1	13196.5	0.585979	0.0574288	10.2036	1.91079e-24	1.9506e-23	NOT
TMOD3	1342.06	-0.482667	0.0473078	-10.2027	1.92874e-24	1.96778e-23	NOT
CYP2A6	11.198	1.18982	0.116625	10.2021	1.94092e-24	1.97907e-23	UP
MXRA8	976.318	-0.789199	0.0773595	-10.2017	1.94803e-24	1.98517e-23	NOT
SMAGP	50.0754	-0.722673	0.0708452	-10.2007	1.96772e-24	2.00408e-23	NOT
HEXB	1548.48	-0.531329	0.0520882	-10.2006	1.97107e-24	2.00567e-23	NOT
RUNX2	177.291	-0.873292	0.0856123	-10.2005	1.97156e-24	2.00567e-23	NOT
SLC15A3	855.062	-0.854801	0.0838144	-10.1987	2.00873e-24	2.04231e-23	NOT
NONO	14418.8	0.357157	0.0350207	10.1985	2.0143e-24	2.04679e-23	NOT
TXN2	4367.21	0.379658	0.0372309	10.1974	2.03648e-24	2.06813e-23	NOT
KAT7	4247.69	0.366127	0.0359072	10.1965	2.05624e-24	2.087e-23	NOT
SLC1A1	1799.5	0.864027	0.0847432	10.1958	2.06952e-24	2.09927e-23	NOT
SHKBP1	970.411	-0.60199	0.0590509	-10.1944	2.09989e-24	2.12886e-23	NOT
ASCL5	22.1772	0.873226	0.0856702	10.1929	2.13364e-24	2.16182e-23	NOT
TLR1	240.842	-0.978745	0.0960321	-10.1919	2.15608e-24	2.18331e-23	NOT
TMEM147	2113.33	-0.465029	0.0456298	-10.1913	2.16785e-24	2.19397e-23	NOT
RRAGD	3567.44	0.511168	0.0501637	10.19	2.19747e-24	2.22267e-23	NOT
RAB33B	361.717	-0.558242	0.0547874	-10.1892	2.21484e-24	2.23896e-23	NOT
KCTD14	67.6579	-0.9102	0.0893311	-10.1891	2.21914e-24	2.24202e-23	NOT
USP53	894.074	-0.74392	0.0730129	-10.1889	2.22326e-24	2.24489e-23	NOT
METTL6	628.04	0.223382	0.0219249	10.1885	2.23156e-24	2.25199e-23	NOT
CFH	608.416	-0.981293	0.0963831	-10.1812	2.40652e-24	2.42716e-23	NOT
CCDC40	431.047	-0.946784	0.0929947	-10.1811	2.40931e-24	2.42858e-23	NOT
RPL15	43055.5	0.403583	0.0396451	10.1799	2.43781e-24	2.45591e-23	NOT
OPHN1	4693.29	0.766518	0.0753004	10.1795	2.44875e-24	2.46553e-23	NOT
RAG1	19.2849	-0.694814	0.068263	-10.1785	2.47363e-24	2.48916e-23	NOT
ITGAL	354.837	-1.05952	0.104102	-10.1777	2.49326e-24	2.50747e-23	DOWN
LPCAT2	877.384	-0.943272	0.0926819	-10.1775	2.49861e-24	2.51142e-23	NOT
F13A1	544.932	-1.58335	0.155618	-10.1746	2.57442e-24	2.58615e-23	DOWN
BIVM	1342.84	0.44979	0.0442107	10.1738	2.59629e-24	2.60664e-23	NOT
CCER2	58.9242	-1.34459	0.13217	-10.1732	2.61271e-24	2.62163e-23	DOWN
PSMB2	3476.66	-0.302333	0.0297236	-10.1715	2.65806e-24	2.66561e-23	NOT
IQGAP2	561.201	-1.30339	0.128226	-10.1648	2.84719e-24	2.85366e-23	DOWN
MYO16	1009.25	0.982786	0.0966864	10.1647	2.85067e-24	2.85553e-23	NOT
ANKRD16	383.559	0.424777	0.0418006	10.162	2.92996e-24	2.93328e-23	NOT
PLA2R1	79.3784	-1.2566	0.12366	-10.1617	2.93999e-24	2.94165e-23	DOWN
WARS1	3611.68	-0.678266	0.0667555	-10.1604	2.97706e-24	2.97706e-23	NOT
C5orf63	91.5354	-1.06717	0.10505	-10.1587	3.03194e-24	3.03022e-23	DOWN
ENTPD2	494.446	-1.22989	0.121096	-10.1563	3.10725e-24	3.10373e-23	DOWN
PPP1R1C	137.234	-1.13831	0.112097	-10.1547	3.15937e-24	3.154e-23	DOWN
TRPC1	694.15	0.400556	0.0394467	10.1544	3.16901e-24	3.16184e-23	NOT
LETMD1	2157.13	0.388501	0.0382658	10.1527	3.22412e-24	3.21501e-23	NOT
PRKCD	744.967	-0.779909	0.0768367	-10.1502	3.30613e-24	3.29492e-23	NOT
ZBTB25	698.516	0.32086	0.0316122	10.1499	3.31758e-24	3.30447e-23	NOT
HERC6	964.443	-0.899855	0.0886927	-10.1458	3.46074e-24	3.44511e-23	NOT
CSRP1	13027.3	-0.997167	0.0982849	-10.1457	3.46364e-24	3.44606e-23	NOT
LPAR1	2124.37	-1.13645	0.112038	-10.1434	3.54521e-24	3.52523e-23	DOWN
MBOAT7	2595.33	-0.567068	0.0559241	-10.14	3.6722e-24	3.64945e-23	NOT
MAN2A1	1400.93	-0.657428	0.0648407	-10.1391	3.70389e-24	3.67886e-23	NOT
TSPAN11	3749.47	0.735809	0.0725751	10.1386	3.72455e-24	3.69731e-23	NOT
PREX1	10488.5	-0.592906	0.0584808	-10.1385	3.72872e-24	3.69936e-23	NOT
TAOK3	4271.02	0.341063	0.0336446	10.1372	3.77729e-24	3.74544e-23	NOT
FXYD5	786.876	-0.862033	0.0850397	-10.1368	3.79221e-24	3.75812e-23	NOT
PABPC4L	24.1681	-1.01442	0.100075	-10.1366	3.80074e-24	3.76447e-23	DOWN
TLR2	642.617	-1.1153	0.110032	-10.1361	3.82032e-24	3.78173e-23	DOWN
MAFA	4.18531	-1.68271	0.166056	-10.1334	3.92848e-24	3.88662e-23	DOWN
RRAGC	1608.89	-0.367211	0.0362389	-10.1331	3.94108e-24	3.8969e-23	NOT
DOP1A	1852.91	0.477831	0.0471613	10.1318	3.99073e-24	3.94378e-23	NOT
SART3	2817.1	0.242174	0.023903	10.1315	4.0028e-24	3.95349e-23	NOT
CFAP221	138.046	-1.08284	0.106893	-10.1301	4.06117e-24	4.0089e-23	DOWN
INPP5D	1721.82	-0.773152	0.0763297	-10.1291	4.1033e-24	4.04822e-23	NOT
IGFBP5	14501.9	-1.05031	0.103703	-10.128	4.1503e-24	4.0923e-23	DOWN
ERRFI1	948.83	-0.571192	0.0563979	-10.1279	4.15475e-24	4.0944e-23	NOT
CACNG2	347.074	1.54993	0.153067	10.1259	4.24191e-24	4.17796e-23	UP
DCBLD2	983.94	-0.560005	0.0553305	-10.1211	4.45395e-24	4.38413e-23	NOT
CDKN3	102.3	-0.997892	0.0985957	-10.121	4.4562e-24	4.38413e-23	NOT
STAP1	2.55698	-1.88747	0.186539	-10.1183	4.58111e-24	4.50199e-23	DOWN
NPR3	84.3189	-1.4923	0.147483	-10.1184	4.57871e-24	4.50199e-23	DOWN
GNG4	3254.67	0.730973	0.0722701	10.1145	4.7662e-24	4.68128e-23	NOT
RIPK1	1008.06	-0.36341	0.0359358	-10.1128	4.84944e-24	4.76039e-23	NOT
USP1	1686.7	-0.402824	0.0398422	-10.1105	4.96345e-24	4.8696e-23	NOT
MMP24	1284.85	0.998559	0.098797	10.1072	5.13401e-24	5.03412e-23	NOT
ATAD3C	71.2411	-1.17795	0.116564	-10.1056	5.2185e-24	5.11413e-23	DOWN
CD276	2256.86	-0.631659	0.0625086	-10.1052	5.24139e-24	5.13371e-23	NOT
ZC3H8	704.214	0.369862	0.0366074	10.1035	5.33131e-24	5.21888e-23	NOT
AC074143.1	68.9752	1.19083	0.117879	10.1022	5.40379e-24	5.2869e-23	UP
FBLIM1	283.613	-1.05621	0.104588	-10.0988	5.59298e-24	5.46896e-23	DOWN
PDLIM3	1133.06	-0.94901	0.0939965	-10.0962	5.74062e-24	5.61023e-23	NOT
LORICRIN	4.38341	1.64333	0.162768	10.0962	5.74454e-24	5.61095e-23	UP
WDR62	231.587	-1.15096	0.114027	-10.0938	5.88472e-24	5.74469e-23	DOWN
RSPH14	39.0975	-0.85177	0.0843867	-10.0937	5.89346e-24	5.75004e-23	NOT
BHLHE41	3638.21	-0.797611	0.0790439	-10.0907	6.07158e-24	5.92055e-23	NOT
LAT2	809.784	-0.879028	0.0871208	-10.0898	6.13224e-24	5.9764e-23	NOT
METTL2A	874.017	0.264589	0.0262263	10.0887	6.19815e-24	6.03729e-23	NOT
FOLR1	72.8631	-1.29416	0.128279	-10.0886	6.20597e-24	6.04158e-23	DOWN
RAB3D	388.69	-0.760691	0.0754057	-10.088	6.24361e-24	6.07486e-23	NOT
ZBP1	22.4491	-1.39466	0.138252	-10.0878	6.25665e-24	6.0842e-23	DOWN
PYGO2	1889.81	-0.254421	0.0252233	-10.0867	6.32377e-24	6.14608e-23	NOT
FAM120B	2502.57	0.303784	0.030121	10.0854	6.40775e-24	6.22427e-23	NOT
SLC8B1	921.722	-0.610563	0.0605463	-10.0842	6.48711e-24	6.29789e-23	NOT
MOB3C	658.055	-0.53052	0.0526285	-10.0805	6.74076e-24	6.54053e-23	NOT
CMTM6	1667.02	-0.464091	0.0460433	-10.0794	6.81102e-24	6.60508e-23	NOT
APOBR	296.1	-0.892382	0.0886288	-10.0688	7.59325e-24	7.35961e-23	NOT
FAM216B	5.6043	-2.68482	0.266652	-10.0686	7.6034e-24	7.36541e-23	DOWN
MYO1F	970.819	-0.857523	0.0852004	-10.0648	7.90634e-24	7.65466e-23	NOT
ANKUB1	10.93	-1.9182	0.190643	-10.0617	8.15536e-24	7.89142e-23	DOWN
CSF2RB	142.672	-0.968361	0.0962775	-10.058	8.46857e-24	8.19e-23	NOT
CCDC174	824.416	0.300099	0.0298397	10.057	8.55338e-24	8.26748e-23	NOT
PRXL2C	388.541	-0.391232	0.0389083	-10.0552	8.71083e-24	8.41507e-23	NOT
BHLHE40	2368.01	-0.883762	0.0878929	-10.055	8.73299e-24	8.43185e-23	NOT
SSX2IP	1068.6	-0.847182	0.0843001	-10.0496	9.22471e-24	8.89201e-23	NOT
HCLS1	1970.45	-0.928721	0.0924132	-10.0497	9.21865e-24	8.89201e-23	NOT
SIX6	25.5797	-3.51635	0.349899	-10.0496	9.22241e-24	8.89201e-23	DOWN
P2RY6	59.3959	-1.09165	0.10864	-10.0484	9.34118e-24	8.99446e-23	DOWN
OLR1	1167.27	-1.16043	0.115484	-10.0484	9.33997e-24	8.99446e-23	DOWN
DBNDD1	1099.23	-0.966699	0.0962124	-10.0475	9.4182e-24	9.06367e-23	NOT
MFAP2	85.3829	-1.61351	0.160628	-10.045	9.66856e-24	9.29953e-23	DOWN
TCIRG1	640.966	-0.816503	0.0812919	-10.0441	9.75437e-24	9.37695e-23	NOT
SLC26A4	49.4664	-1.19819	0.1193	-10.0435	9.81251e-24	9.4277e-23	DOWN
ANKRD13B	1654.46	0.497352	0.0495202	10.0434	9.82166e-24	9.43136e-23	NOT
FP565260.3	266.41	-1.06736	0.106276	-10.0433	9.83145e-24	9.43563e-23	DOWN
FBXL13	23.6131	-0.762118	0.0758897	-10.0424	9.91799e-24	9.5135e-23	NOT
GGH	549.501	-0.602268	0.0599762	-10.0418	9.98434e-24	9.57195e-23	NOT
SLC7A10	189.776	-2.23536	0.222612	-10.0415	1.00119e-23	9.59312e-23	DOWN
ARSK	279.882	-0.421364	0.0419662	-10.0406	1.01095e-23	9.68138e-23	NOT
SVIL	409.384	-0.934905	0.0931209	-10.0397	1.01998e-23	9.76261e-23	NOT
C10orf67	4.26936	-1.46013	0.145445	-10.0391	1.0263e-23	9.81773e-23	DOWN
G6PC	3.96254	1.62897	0.162266	10.0389	1.02833e-23	9.83186e-23	UP
ASB14	26.8634	0.598253	0.0595954	10.0386	1.03166e-23	9.85829e-23	NOT
CD44	9690.46	-1.12913	0.112499	-10.0369	1.04968e-23	1.00251e-22	DOWN
SEMA4G	634.324	0.530556	0.0528663	10.0358	1.06096e-23	1.01274e-22	NOT
MUSK	3.13805	-1.66152	0.165563	-10.0356	1.0629e-23	1.01403e-22	DOWN
SLAMF1	5.86731	-1.70299	0.169705	-10.035	1.06961e-23	1.01988e-22	DOWN
REPIN1	6389.65	0.380968	0.0379673	10.0341	1.07926e-23	1.02854e-22	NOT
AGL	1088.48	-0.472392	0.0470893	-10.0318	1.10446e-23	1.05198e-22	NOT
CFAP47	28.6962	-1.66392	0.165926	-10.0281	1.14685e-23	1.09177e-22	DOWN
PCED1A	2208.93	0.412137	0.0411041	10.0267	1.16365e-23	1.10717e-22	NOT
IGFLR1	318.639	-0.751856	0.0749939	-10.0256	1.17673e-23	1.119e-22	NOT
SLC34A2	37.2545	-1.94954	0.194512	-10.0228	1.21085e-23	1.15083e-22	DOWN
MINPP1	667.146	0.363978	0.0363254	10.0199	1.24577e-23	1.18338e-22	NOT
ZWILCH	324.553	-0.625331	0.0624277	-10.0169	1.28476e-23	1.21976e-22	NOT
TNFRSF10C	56.7218	-0.95411	0.0952784	-10.0139	1.32407e-23	1.25641e-22	NOT
SHC1	1620.91	-0.573396	0.0572644	-10.0131	1.33451e-23	1.26563e-22	NOT
IPO7	8028.65	0.428641	0.0428126	10.012	1.34972e-23	1.27937e-22	NOT
UBXN1	6002.03	0.501624	0.050134	10.0057	1.43923e-23	1.36348e-22	NOT
PRDM16	545.456	-0.922064	0.0921663	-10.0044	1.45833e-23	1.38083e-22	NOT
COCH	77.5281	-1.13092	0.113066	-10.0024	1.48798e-23	1.40815e-22	DOWN
MRM2	1151.08	-0.277506	0.0277453	-10.0019	1.49487e-23	1.41391e-22	NOT
EML5	567.997	0.409687	0.0409629	10.0014	1.50218e-23	1.42007e-22	NOT
TMCC1	2562.8	0.388989	0.0389071	9.99788	1.55693e-23	1.47103e-22	NOT
POLL	1032.81	0.376341	0.0376462	9.99678	1.57433e-23	1.48668e-22	NOT
OLIG2	14566.8	0.802943	0.0803225	9.99648	1.57907e-23	1.49036e-22	NOT
WARS2	358.624	-0.463125	0.0463344	-9.99527	1.59851e-23	1.5079e-22	NOT
PRPF6	7776.35	0.390543	0.0390883	9.9913	1.66378e-23	1.56863e-22	NOT
WWP2	3376.62	0.536039	0.0536546	9.99055	1.67645e-23	1.57973e-22	NOT
RFX7	1813.79	0.497469	0.0497994	9.98947	1.69493e-23	1.59629e-22	NOT
PPIL6	275.246	-0.775544	0.0776573	-9.98675	1.74196e-23	1.63971e-22	NOT
SNTG2	7.11145	-1.64592	0.164819	-9.98618	1.75207e-23	1.64834e-22	DOWN
TULP2	3.55447	-1.31559	0.131791	-9.98243	1.81958e-23	1.71095e-22	DOWN
NMUR2	43.0273	1.64803	0.165095	9.98229	1.82213e-23	1.71243e-22	UP
ARHGEF10	1638.78	-0.488859	0.0489759	-9.98162	1.83452e-23	1.72316e-22	NOT
PRR15	23.3464	-1.09608	0.109815	-9.98115	1.84315e-23	1.73034e-22	DOWN
TRAT1	2.53212	-1.89934	0.190396	-9.9757	1.94724e-23	1.82709e-22	DOWN
POU6F1	2176.3	0.40819	0.040938	9.97093	2.04303e-23	1.91595e-22	NOT
CSDE1	14915	-0.370031	0.0371121	-9.97065	2.04881e-23	1.92035e-22	NOT
PLEK2	15.3096	-1.32449	0.13287	-9.96831	2.09775e-23	1.96518e-22	DOWN
GPR139	2.75364	-3.0335	0.304371	-9.96644	2.13763e-23	2.00148e-22	DOWN
SCNN1G	7.13882	-1.67504	0.168103	-9.96434	2.18329e-23	2.04315e-22	DOWN
RTKN	4889.41	0.62721	0.062951	9.96348	2.20225e-23	2.05979e-22	NOT
CSPG5	12053.2	0.844662	0.0847842	9.9625	2.22402e-23	2.07905e-22	NOT
TMEM108	1693.46	0.642568	0.0645119	9.96046	2.27008e-23	2.12099e-22	NOT
RPL6	27128	0.473306	0.0475208	9.95997	2.28137e-23	2.13041e-22	NOT
TNKS	5344.11	0.467553	0.0469449	9.95962	2.28928e-23	2.13666e-22	NOT
CD79B	14.2124	-1.07528	0.107999	-9.9564	2.36464e-23	2.20583e-22	DOWN
RIOX2	1053.55	-0.67251	0.0675684	-9.95302	2.44636e-23	2.28086e-22	NOT
HTRA3	79.6498	-1.38949	0.13962	-9.95191	2.47382e-23	2.30524e-22	DOWN
CXCR3	7.11639	-1.78982	0.17986	-9.95116	2.4925e-23	2.32142e-22	DOWN
FZD5	235.712	-0.661147	0.0664409	-9.9509	2.4991e-23	2.32634e-22	NOT
HSPA5	14219.4	-0.440693	0.0442905	-9.95006	2.52023e-23	2.34477e-22	NOT
TM6SF1	402.076	-0.734114	0.0737861	-9.94922	2.54172e-23	2.36352e-22	NOT
CYP4F11	221.292	-1.01752	0.102285	-9.9478	2.57817e-23	2.39615e-22	DOWN
FAM20A	116.836	-1.24488	0.125146	-9.94747	2.58663e-23	2.40275e-22	DOWN
MLYCD	687.971	0.348381	0.0350247	9.94673	2.6061e-23	2.41955e-22	NOT
NFATC2	490.555	-0.838418	0.0843056	-9.94498	2.65236e-23	2.46121e-22	NOT
CLEC12A	15.3845	-1.74732	0.175734	-9.94297	2.70622e-23	2.50987e-22	DOWN
RNF149	607.144	-0.629584	0.0633431	-9.93926	2.80916e-23	2.60397e-22	NOT
CCDC194	2.00632	-2.12168	0.213484	-9.93834	2.83499e-23	2.62654e-22	DOWN
NFE2L1	12211.7	-0.406293	0.0408819	-9.93822	2.83856e-23	2.62846e-22	NOT
KPNA5	1116.96	0.439749	0.0442487	9.93814	2.8409e-23	2.62925e-22	NOT
PELI2	1277.48	0.506212	0.050949	9.93568	2.91193e-23	2.69357e-22	NOT
TTR	4.51339	-2.53728	0.255384	-9.93513	2.92803e-23	2.70704e-22	DOWN
PITPNB	2735.47	0.291519	0.0293457	9.93396	2.96265e-23	2.73762e-22	NOT
SMIM5	179.928	-1.01932	0.102658	-9.9293	3.10441e-23	2.86711e-22	DOWN
SEPHS2	1496.93	-0.298059	0.0300209	-9.92839	3.13279e-23	2.89181e-22	NOT
SAT1	5984.55	-0.589539	0.0593936	-9.92596	3.21004e-23	2.96156e-22	NOT
KIAA0895	353.209	-0.597825	0.0602317	-9.92543	3.22699e-23	2.97565e-22	NOT
IL2RB	45.4054	-1.39664	0.14076	-9.92213	3.3356e-23	3.07419e-22	DOWN
TAF1D	2175.91	0.418759	0.0422084	9.92122	3.36621e-23	3.10078e-22	NOT
GRIK4	1965.64	0.496244	0.0500272	9.91949	3.4249e-23	3.1532e-22	NOT
PRDM13	3.17264	-3.04618	0.30715	-9.91756	3.49176e-23	3.21307e-22	DOWN
GPR82	47.5491	-1.64183	0.165549	-9.91748	3.49483e-23	3.21422e-22	DOWN
KYAT3	736.549	-0.424575	0.0428125	-9.91707	3.50892e-23	3.2255e-22	NOT
ZNF681	455.123	0.702997	0.07089	9.91674	3.52065e-23	3.2346e-22	NOT
LCN9	9.28344	2.09318	0.211108	9.91524	3.57407e-23	3.28197e-22	UP
ABCB11	3.08921	-2.2968	0.231652	-9.91487	3.58713e-23	3.29224e-22	DOWN
PLA2G6	1583.69	0.427326	0.0431005	9.91463	3.5959e-23	3.29858e-22	NOT
NLRC5	784.824	-0.792611	0.0799507	-9.91375	3.62759e-23	3.32592e-22	NOT
PTGER2	7.90237	-1.42005	0.143242	-9.91365	3.63139e-23	3.32767e-22	DOWN
TMEM51	428.654	-0.622528	0.0628042	-9.91219	3.68476e-23	3.37482e-22	NOT
TMEM159	187.216	-0.787364	0.0794714	-9.90752	3.86129e-23	3.53467e-22	NOT
FGD1	1208.57	0.409384	0.0413279	9.90575	3.92993e-23	3.59564e-22	NOT
DPF2	3409.91	0.269351	0.0271952	9.90434	3.98599e-23	3.64504e-22	NOT
SHC2	3541.06	0.556814	0.0562207	9.90408	3.99615e-23	3.65244e-22	NOT
SLC7A7	529.147	-0.851707	0.0860032	-9.90319	4.03204e-23	3.68333e-22	NOT
ADGRG7	2.1313	-4.02027	0.406004	-9.90204	4.07853e-23	3.72387e-22	DOWN
RASSF3	468.315	-0.554096	0.0559767	-9.89869	4.21774e-23	3.84899e-22	NOT
ZNF720	587.028	0.327571	0.0330958	9.89766	4.26115e-23	3.88659e-22	NOT
ZC3H7B	7852.27	0.319066	0.0322393	9.8968	4.29817e-23	3.91833e-22	NOT
STEAP1B	31.1289	-1.10156	0.11131	-9.89631	4.31937e-23	3.93563e-22	DOWN
PARP14	2065.64	-0.757499	0.0765451	-9.89612	4.32748e-23	3.94098e-22	NOT
IL4I1	65.5263	-1.16644	0.117886	-9.89468	4.3903e-23	3.99612e-22	DOWN
OSTC	960.417	-0.39265	0.0396847	-9.89423	4.40987e-23	4.01187e-22	NOT
CAPN1	4134.84	-0.366435	0.0370356	-9.89414	4.41398e-23	4.01353e-22	NOT
SIRPB2	140.521	-0.990202	0.100112	-9.89095	4.55701e-23	4.14146e-22	NOT
MITF	409.396	-0.66538	0.0672858	-9.88887	4.65228e-23	4.22586e-22	NOT
MICALL2	1170.39	-0.89308	0.0903184	-9.88813	4.68695e-23	4.25502e-22	NOT
PIWIL4	100.289	-0.970781	0.0981769	-9.88808	4.6892e-23	4.25502e-22	NOT
POLDIP3	5812.31	0.341809	0.0345883	9.88223	4.97162e-23	4.50896e-22	NOT
DDR2	2850.28	-1.05874	0.107137	-9.88207	4.9794e-23	4.5137e-22	DOWN
CNOT6	1829.09	0.360051	0.0364384	9.88108	5.02863e-23	4.55598e-22	NOT
DNAJC21	988.862	-0.280898	0.0284285	-9.88088	5.0387e-23	4.56277e-22	NOT
KDM3B	5799.95	0.3293	0.0333282	9.88055	5.05568e-23	4.57579e-22	NOT
VPS52	3641.63	0.234577	0.0237453	9.87888	5.14022e-23	4.64992e-22	NOT
CSTA	32.2888	-1.52436	0.154337	-9.87686	5.24533e-23	4.74257e-22	DOWN
DISP3	1677.38	0.793831	0.0804384	9.86881	5.68357e-23	5.13355e-22	NOT
SASH3	604.129	-0.910584	0.0922685	-9.86885	5.6813e-23	5.13355e-22	NOT
CDCA2	71.0428	-1.31079	0.132857	-9.86613	5.83754e-23	5.26991e-22	DOWN
AQP9	42.3209	-1.57403	0.159544	-9.86581	5.8561e-23	5.28397e-22	DOWN
CHPF2	1530.24	-0.456274	0.046252	-9.86495	5.90617e-23	5.32642e-22	NOT
ADAMTS18	42.9254	-1.99538	0.202281	-9.86438	5.93991e-23	5.35411e-22	DOWN
NADK	2439.84	-0.434272	0.0440334	-9.86233	6.06269e-23	5.462e-22	NOT
ADAMTS13	544.979	0.612624	0.0621273	9.86078	6.15683e-23	5.54397e-22	NOT
YJU2	1415.48	0.428789	0.043488	9.85992	6.20975e-23	5.58877e-22	NOT
SLC35D3	10.3178	1.38773	0.140746	9.85977	6.21924e-23	5.59446e-22	UP
DDX60L	497.592	-0.757565	0.0768411	-9.85885	6.27621e-23	5.64283e-22	NOT
SRRM3	1217.79	1.10709	0.112296	9.85872	6.2847e-23	5.64758e-22	UP
SCP2	4389.52	-0.425152	0.043125	-9.85859	6.29258e-23	5.65178e-22	NOT
LARS1	6355.56	0.267845	0.0271696	9.85824	6.31435e-23	5.66846e-22	NOT
KCNJ2	270.109	-0.839205	0.0851334	-9.85752	6.35993e-23	5.70647e-22	NOT
MBOAT1	30.7928	-0.955277	0.0969369	-9.85462	6.54613e-23	5.87055e-22	NOT
ZNF275	3973.91	0.466953	0.0473884	9.85374	6.60424e-23	5.91966e-22	NOT
DCTN4	6124.58	0.284784	0.0289015	9.85359	6.6137e-23	5.92512e-22	NOT
RPS23	24654.5	0.463635	0.0470551	9.85303	6.65098e-23	5.9555e-22	NOT
CALD1	4596.99	-0.6261	0.0635478	-9.85242	6.69107e-23	5.98836e-22	NOT
CCDC150	47.8305	-0.910201	0.0923971	-9.85097	6.78882e-23	6.07276e-22	NOT
CHAC1	104.897	-1.1583	0.117588	-9.85048	6.82143e-23	6.09884e-22	DOWN
UNC80	2643.38	0.870364	0.0883689	9.84922	6.90809e-23	6.17319e-22	NOT
GLIPR1	923.667	-0.838885	0.0851868	-9.84759	7.02078e-23	6.27071e-22	NOT
PPP1R42	37.1163	-1.0179	0.103366	-9.8475	7.02716e-23	6.27323e-22	DOWN
LRRC43	56.8178	-1.09237	0.110962	-9.84453	7.23735e-23	6.45761e-22	DOWN
HLA-E	17227.2	-0.648546	0.0658939	-9.84228	7.40166e-23	6.60088e-22	NOT
ZNF613	185.162	-0.384378	0.0390568	-9.84151	7.45846e-23	6.64816e-22	NOT
TRIP10	679.4	-0.702061	0.0713513	-9.8395	7.60876e-23	6.77872e-22	NOT
PDZD8	3123.59	0.447588	0.0454895	9.83937	7.61865e-23	6.7841e-22	NOT
MFN2	5708.4	-0.350872	0.0356625	-9.8387	7.66958e-23	6.82601e-22	NOT
MIEF1	2875.83	0.27768	0.0282267	9.83751	7.76114e-23	6.90401e-22	NOT
DTX2	344.419	-0.493275	0.0501438	-9.8372	7.78437e-23	6.92118e-22	NOT
FGF1	7953.38	-0.903585	0.0918633	-9.83619	7.86298e-23	6.98756e-22	NOT
EFNB1	798.299	-0.503263	0.0511695	-9.83522	7.93977e-23	7.05224e-22	NOT
NPY2R	47.6639	-1.76906	0.179881	-9.83463	7.98643e-23	7.09012e-22	DOWN
CCKAR	1.80151	-2.36405	0.240395	-9.83403	8.03401e-23	7.12877e-22	DOWN
NKX6-1	24.5046	-1.25423	0.12755	-9.83318	8.10175e-23	7.18526e-22	DOWN
COL5A3	1975.79	-0.89785	0.0913214	-9.83177	8.21625e-23	7.28315e-22	NOT
FFAR4	61.8653	-0.952984	0.0969473	-9.82992	8.36843e-23	7.41432e-22	NOT
AHNAK2	560.703	-1.2697	0.129178	-9.82903	8.44246e-23	7.47615e-22	DOWN
STC1	83.3913	-1.77607	0.180707	-9.82848	8.48916e-23	7.51373e-22	DOWN
MN1	1658	0.773135	0.0786688	9.82772	8.55318e-23	7.56661e-22	NOT
ZNF790	256.711	-0.394221	0.0401444	-9.82008	9.22713e-23	8.1564e-22	NOT
ABCG1	1821.23	0.598439	0.0609404	9.82006	9.22913e-23	8.1564e-22	NOT
AGTR1	8.92633	-1.27215	0.129559	-9.81908	9.31885e-23	8.23157e-22	DOWN
SIRPG	4.51545	-1.55361	0.158228	-9.8188	9.34521e-23	8.25072e-22	DOWN
[truncated: 15,642 more rows]
